# Supplementary material for: A microsatellite-based linkage map of salt tolerant tilapia (Oreochromis mossambicus x Oreochromis spp.) and mapping of sex-determining loci
Source: BMC Genomics. 2013 Jan 28;14:58. doi: 10.1186/1471-2164-14-58 (PMC3565888; doi:10.1186/1471-2164-14-58)
Supplement: Additional file 1 Table S1 — Primer sequences of mapped microsatellite markers in saline tilapia. [file 1471-2164-14-58-S1.xls]

## Sheet: Sheet 1
Table S1 Primer sequences of mapped markers in tilapia
Marker name	Genbank No.	Linkage group	Primer sequence (forward)	Primer sequence (reverse)	Product length (bp)	Motif	Annealing temperature
GM006	BV005566.1	5	AGCCAACAACTATTCTGCTGT	TCGGGTTGTGCTCCTTAG	93	(CA)16	55
GM017	BV005269.1	5	GATACCTGTCCATACCTCCTC	CCCTCTGTTTCCATCTCA	160	(CA)26	55
GM018	BV005270.1	12	TCTTCACTCTGGTCCAC	ACAGCGTAGGTTGAGGTAAA	154	(GT)14	55
GM021	BV005272.1	22	TTTGTAAGCAGTCAACACATT	CTGGCTGTGCACAACA	117	(GA)8	55
GM027	BV005276.1	8	TCTCATTCATTTACCCT?TTG	TGGCTCCAGTTAATCCTCT	145	(CA)11	55
GM031	BV005572.1	7	CAGGAGCAGAGAAGGAACA	ACCGTTTTATCCACAAGTGA	283	(CA)15	55
GM032	BV005279.1	9	TTTCGACAAGAAGGCGTTGA	CGCAGAGATTTTGGCTCATT	244	(CA)15	55
GM041	BV005284.1	1	TGGTGTTGCAGCTACACGAGA	CCAGGACCGATGTGAACTTT	245	(CA)27	55
GM047	BV005287.1	23	TCTTGGGGACAGAAGTGTATT	GTCGCAGGTAGACTGAAGG	189	(CA)23	55
GM056	BV005291.1	16	CCTCACCGTCCCTCTC	GACACAATGCCTAAAAATCT	222	(CA)13	55
GM063	BV005293.1	16	CAGGTCAAAAGGTGGTTCAGA	GCCGCAGGGAGAAAACA	163	(CA)16	55
GM075	BV005297.1	7	CAGCTGGCTTTTCCACA	ACCAGCAACTGCACTAATTC	119	(CA)11	55
GM080	BV005299.1	10	TAGAAGCCCAGTGAGCA	TGAATAATAAACCAGCGTGT	197	(GT)18	55
GM085	BV005301.1	14	TAGCATGAGGGGTCTAGCCTA	CATGAAAACGATGCACCTG	125	(CA)35	55
GM102	BV005307.1	9	TTTCCGATCTCTGCTCTCCT	CATTTATCCTGACGGCACTC	224	(GT)25	55
GM103	BV005308.1	14	CCACCAATATAGAGTTTAGCC	CCCAGAGCTTTCATTACC	255	(GT)14	55
GM104	BV005309.1	8	ACTAACCCCTGCTCTGTGCTT	GAACCCAGCGATGTCCC	273	(GT)15	55
GM108	BV005311.1	6	GGTGGCTTGATTTGGAGTTG	TATCAGCAGGTGGGCTTTTG	201	(CA)27	55
GM109	BV005312.1	9	CCATAGATGCGAAATAAAC	ACTTGTAAATAAACCCCAAA	267	(GT)16	55
GM112	BV005314.1	19	ATCCCGCTAACAGACTCA	CCGATATTCATCACGTTTAA	204	(CA)16	55
GM117	BV005316.1	10	CCTCCCTCCGCTTACCAC	GTCCCTCACATGAAAGCAGA	273	(CA)27	55
GM120	BV005318.1	20	GGAGCGAATTGAAAGAGAAGG	ATGAGCGGCATACTGATGG	97	(CA)22	55
GM122	BV005319.1	20	AAAGGTCACAAAGGCAGCAAA	AGCCCCGCCCACAATAG	172	(CA)11	55
GM124	BV005320.1	19	GTATCTGGGCAGTCATTTTCT	TCATATTCTGATGGAGTGGG	290	(CA)11	55
GM131	BV005323.1	11	AAAATGGCATGAAAGAACTAA	GCCATTGATTTGTTGACACT	227	(CA)21	55
GM134	BV005324.1	16	AGGGCAACAGACTATCTCCTA	ATAAGGTCGGGTCACCAT	164	(GT)14	55
GM135	BV005325.1	10	ATGGAAGGTCGCCCTAATAAG	GGTCCAGACACGGTCGTC	262	(CA)27	55
GM138	BV005578.1	16	GGCAGTCTCCAAGCAA	CTGTGTGGGCTATTATGAAA	203	(GT)15	55
GM139	BV005327.1	3	TTTGAGTAACCACCCTAACAC	GTGGGATCTACCAAGAAGAG	255	(GT)17	55
GM148	BV005332.1	1	GGTCGAGGGCTTAAAATG	TAAGGAATAAAGGCAGACAC	188	(GT)33	55
GM150	BV005333.1	3	AGGTGATTGGCTTAGATGAT	GTCTCAGTTTGTTTGGCTTA	177	(CA)30	55
GM163	BV005338.1	23	AGAATACAAGCGCCACACAT	TATAGAGGGGTGAGGGGAGA	165	(CA)18	55
GM167	BV005340.1	17	CCGGTATTTGTATCACTCCAT	CGCAGATTCCACAGAACA	173	(CA)10	55
GM171	BV005343.1	9	GAGTTAGGGCAGAGGTTATGT	GCCATCACCTCTTGCTT	280	(CA)22	55
GM175	BV005344.1	19	GGGGCTGTAAGTGTCTGTATG	GCAAACTGACCAAATGACC	192	(CA)27	55
GM182	BV005347.1	6	AGCCACATACCAACATCCAG	GACTTAGCCTCTGCCAATAG	197	(CA)33	55
GM184	BV005348.1	9	GGAGAACAGGGCTTATTG	CACTTCCACCTTTACTTTGA	209	(CA)22	55
GM188	BV005349.1	17	CGCTTTTCTGCTTATGTGTTC	GTGGTCCAAATGGCTGAC	134	(CA)26	55
GM208	BV005359.1	7	ATTAGAAAGGCAGATCAAAAG	AGCTAGTGTCCCAGTGAAA	269	(CA)23	55
GM209	BV005360.1	8	GCTGCTGATAATTCATTCATT	AAAGCACCCAGATGTTCA	245	(CA)18	55
GM210	BV005361.1	15	CGTGCTGATGATGGTGT	GAACAGCCTAGATTCAAACA	171	(CA)15	55
GM212	BV005363.1	23	CCTTCAGCTCACTGGGTCTC	CATCCTTCATCATCCTCCCT	303	(CA)25	55
GM221	BV005582.1	16	GTGGTGGCGATTGTGTCAT	TACAGAAGTCGAGGCGAGAT	227	(CA)23	55
GM223	BV005367.1	2	GTCCCAGAATGGCAACA	GTTTATCTCGGCTAACTGAG	181	(GT)19	55
GM224	BV005368.1	11	ATCTGTGAAGTAGGGTCTGTG	TCGCTGAAGTTGGAGTG	190	(CA)34	55
GM227	BV005390.1	7	GTTGAAGCCTTTGTAAAATGC	TGTTGTGAGAGACGAGGAGA	127	(CA)37	55
GM234	BV005371.1	22	ATGCCACCCTATTCTGT	ATCGCTGTGTATTTCTATCA	327	(GT)12	55
GM235	BV005372.1	12	CACAGCGTGTCACCACT	TGCCCTTTGTATTGTTTATT	158	(CA)26	55
GM240	BV005374.1	6	GGAGGAAGACGTACAGTGTC	GGGAGGATTTCTTGTTGTTA	238	(CA)33	55
GM253	BV005378.1	9	CAGAGTGATGCGTCTTCC	GCAAATACAGCACCATTCTA	218	(CA)24	55
GM261	BV005381.1	14	GCTGTAGTTACCACGAGGTGA	GTTTGGCAGCGTGTCAG	131	(GT)33	55
GM262	BV005382.1	13	GCTGCAAAAGAAGACACTCA	AGATGCTGCTGCTATGAAGA	186	(GT)10	55
GM263	BV005383.1	11	TTGCTTTTGTTCTGCTGGGTT	GTCCATCCGTGCCAAGG	137	(CA)32	55
GM273	BV005387.1	14	CTCTCCCTGTTCCTGTCACT	TACTAACCAGCAGGGCATAA	124	(GT)34	55
GM274	BV005388.1	10	AGCACCTGTAAAATAGCAA	GTAAAATACACTGTGGCTTC	267	(CA)27	55
GM276	BV005389.1	14	TCAAGTTGCGTCTCTGTCACC	CGCAGGAGGCTTTACCACA	247	(GT)16	55
GM278	BV005391.1	16	ATTCTGCTGGAAACAAATACC	TTAGAGATGGCTGAGGAACA	102	(CA)37	55
GM280	BV005392.1	10	GTTAATAGGGGGTGGGTGAA	AAACCGCAACCTCTTCTTTT	159	(CA)24	55
GM281	BV005393.1	7	AAAACGAAACAAAGACACCAC	CCCCAAGCCATCAGACT	223	(CA)31	55
GM283	BV005394.1	23	AAGTCGCAGGTGACAGAGTG	ATTGTGACAAGGAGCCAGAA	180	(CA)30	55
GM284	BV005395.1	12	CGCAGCTTTGATTCATACCCT	AGCCGGTTTCCAGTGAGAA	177	(CA)16	55
GM287	BV005397.1	19	GTCTCCGTCGCTTCATT	TAGTGCCATCTCCATAAACA	200	(CA)21	55
GM294	BV005399.1	10	AAACCAGCCCGCTATT	GCTCGTCCTATCTTTAGAAC	159	(CA)17	55
GM299	BV005400.1	13	CGACCGCAACTGGACTG	TAGTGGCGAGGGTGTATTTG	113	(CA)9	55
GM304	BV005401.1	16	GCAGGTGACCAGGTGAGT	AGCGCAACTACCATAACTTC	121	(CA)32	55
GM307	BV005402.1	15	AGTCCCGCAGTTCAATGTGTC	GATCGGGCTGGGGTTTC	124	(CA)10	55
GM314	BV005403.1	1	CTCACCCATAAACTACCATC	TAAGGTGGAAGTCATGTTAG	170	(GT)25	55
GM323	BV005408.1	17	GTTCTCCTCTGTATCCCATTA	CGCTTCCTGAACCAAA	174	(CA)28	55
GM333	BV005409.1	11	CTGCGTGAATTAGCAAAATA	AAAATAAGCAAAGTGCCATA	176	(CA)23	55
GM339	BV005412.1	14	CTCTCCAAATACGCCCTTATG	GCCTCAGCCTCACCTCTT	131	(CA)40	55
GM342	BV005413.1	17	AAAGCCAAAACCAGCACA	TCAATCCTCTGTCACCCATA	264	(GT)13	55
GM343	BV005414.1	9	CCTTATCAGCTTTTCGTGTTC	CCCTGCTGTTTCCTCCT	174	(CA)31	55
GM348	BV005416.1	1	AGCAGCTAATCCACAAATGAA	AGACAAGCAGCTTGGCTCT	156	(CA)12	55
GM363	BV005422.1	20	AGAAAACCTGTTGCCATTATC	CCAGTCCCAGTCATCCT	202	(CA)25	55
GM365	BV005423.1	7	ACACATCATTAACCAGGACAA	GCTGGGGAATAAGATTTTAC	249	(GT)17	55
GM366	BV005424.1	14	ACTACAGGGAGTGTGAGTGTG	GGATTAACCTGTGCTATGGA	100	(CA)25	55
GM369	BV005427.1	12	TTTAACGAGTCTGGCATCTGA	TGCATTCATCCCATCACC	208	(CA)25	55
GM371	BV005428.1	19	GCTGCGTCTGTTTACTACACA	GGAGCGAGATGGGTTTG	186	(GT)15	55
GM378	BV005431.1	23	CTGCCAGAGTGCTTAGAATGC	GGGGAGCGAGATATGAGGA	349	(CA)21	55
GM385	BV005434.1	3	GTAAAGCAAAACTCAGAGGGT	AATGATCCCGGCTGTT	282	(CA)10	55
GM386	BV005435.1	7	CCTAACAAGCGTCTTTTCAGC	TGGCAAACAGTCAGTCAGTG	120	(CA)18	55
GM390	BV005377.1	6	ACAGAGCCCTGTGGGAAAAGT	TCTGTAGCAGCGGCATTCAC	211	(CA)30	55
GM399	BV005439.1	11	AGTGTGCCGTTCCAAAAATAC	CGCCCTGAGAGCAACA	261	(CA)20	55
GM401	BV005440.1	11	CGCCTAATTTCCTATGGATTT	ACGGCTCTACCCCCTATC	203	(CA)25	55
GM403	BV005593.1	4	ATCCCCCACTCTCTTGTCATT	GGGTGTCTTCCTGGTGTCA	301	(GT)10	55
GM407	BV005443.1	12	CTTGGCTCTTTGTTGGTTATT	GGCTCGTCCATCTCGT	321	(CA)21	55
GM419	BV005446.1	15	CCTCCTTAGGATGATGATGGT	CTGGTTGCGTGTGCTG	303	(CA)10	55
GM420	BV005447.1	2	GGATAAGCGAATGGATGATAG	TTAATTCTGGGTCTGGTGG	114	(GT)14	55
GM431	BV005450.1	7	AGGCAGACAGAGACATTTAGA	GTCAGTGGGGTTCATTTC	213	(CA)23	55
GM440	BV005452.1	6	CTGCACTTTTACTGAGGG	TGGGAGATTAACAGAATAAC	264	(CA)21	55
GM504	BV005462.1	12	GCTGCCCTCAAGCATATTTT	TCTCAGCTTTGACGTGCATC	138	(CA)18	55
GM506	BV005463.1	4	AGCTGTGCAGAGGAGGAAG	CCTGTTCTGGTGCAGCTCTA	131	(CA)13	55
GM509	BV005465.1	4	AGCCCTGCACAGTTTAGCAA	CAACAGCAAAGCCAGGAGAG	181	(CA)23	55
GM513	BV005467.1	7	TTGGAATTGGTCATCCAACA	ATTACACTTCCTGCCCACCA	171	(CA)17	55
GM515	BV005469.1	22	CTGTCATGAAGAGAGGTCATG	CGAGTGCCTGTGGAGATGTA	275	(CA)13	55
GM516	BV005470.1	2	TCAGAGATCCACAGCTTAGCA	CAGCTGCAGCATAAACCTGA	200	(CA)16	55
GM517	BV005471.1	22	CAACAGAGGGTCTCCTACTGC	GCACTGACATGTGCAAGGAT	136	(CA)15	55
GM524	BV005474.1	10	CCATTAGGTGAATGGCATGA	CCACCCCAGTGTTACACAGA	173	(CA)35	55
GM526	BV005475.1	3	CAACTGTTGGCAGTGACAGG	TCTTCCTCAGCCCATCTGTT	266	(CA)8	55
GM536	BV005483.1	16	GACGCAACACACCTGATGAC	TTAACCGCTGAGCTGTGTGT	257	(GT)14	55
GM538	BV005485.1	22	TTTGTTGCTGTGGTCTGTTCT	CAGCATGTTGTCTGGATCTT	145	(CA)44	55
GM542	BV005488.1	2	TGATCATCAGGGAGCAGTTG	CGTCTTCTGAGGAATATGAG	297	(GT)18	55
GM552	BV005491.1	20	TGACTGTCCTGTTTTGCACTG	CACAGCCAGGAGACAAATAG	165	(CA)33	55
GM559	BV005495.1	8	ATTTTCCACCGAGCTCACCT	GCACCATTTTTAACCAGTGC	134	(GT)24	55
GM565	BV005501.1	7	AGCCTCTGTGTTCAGCTTGG	GGTTGGATGCCTATGATGTG	166	(CA)9	55
GM566	BV005502.1	9	TCTTCCGTTTGACTCACCAA	CAGACACGCAGAGATGTGGA	178	(CA)38	55
GM581	BV005506.1	16	CAAAAGCAGCCACAAGTCAA	ACCTATGTGGGCTGAATGCT	150	(CA)34	55
GM592	BV005510.1	8	CTGCAGTGGTGGTTTTCTCA	TCCTCTCTGACGGCTCTGAT	203	(GT)19	55
GM609	BV005519.1	16	GCACGGTCCTTACTGGTTGT	TCCCAGAGTGCCTTTGTTCT	106	(GT)22	55
GM627	BV005524.1	20	CCGATTGGCATATGTAACGA	CCGTTGGTCAGAATGGAGAT	141	(CA)41	55
GM629	BV005526.1	12	ACGGTGGAAGCATCTGAAAT	TCAGGTGTGTGGAAGCAGAA	369	(CA)36	55
GM633	BV005530.1	1	GACCCAGGACTCATGTGCTT	GTGTCCCAAGAAAACCAGGA	178	(CA)27	55
GM634	BV005531.1	19	CCCGACATTAAACTTTCAGCA	CTGAAACATGACTGCAGGAG	193	(GT)26	55
GM638	BV005535.1	15	AAGTCCCGGCACTACTTTCC	CCGTTTTCCCCTCTACTGC	170	(GT)15	55
GM655	BV005542.1	17	AACCCTGTTGGCTGTCTCAC	CCGACAGTCAGCTCAGATCA	101	(CA)32	55
GM656	BV005543.1	13	TCACGGGAGTCACAGAAGAG	TGTCCACCTGACAGTTAAAA	180	(GA)13	55
GM666	BV005396.1	18	ATGGTGCGCTAGGAATAGCA	TGAATGAGGCTTTCATCTCCA	355	(CA)12	55
GM671	BV005551.1	16	CTCCGTGTGTGAGTGCAAGT	CGAGGAGCGAGCAGAGTAAT	194	(GT)12	55
GM684	BV005558.1	10	TGGGTGACCAAACTGACAAA	ACTTATGGCGCGTGTGAGAT	201	(CA)23	55
OMO005	GR704204.1	5	TTGGGGGAATTTTGGGGTCTG	AAGCCCTGGAAAAAGCAACCTCT	255	(CA)10	55
OMO006	GR704204.1	5	TTGGCCTTTTCTCTGGGGTTATT	TGGCCCGTTAAACTCTGAAAACAT	435	(CA)10	55
OMO010	GR695213.1	20	GTGGGTGCCATGGGATCTTGATA	GGGCAAACCCCTTAAGTGGAGAG	198	(CA)14	55
OMO012	JX204844	23	TATTCTGCCCTCACCTTGCTCAAA	CTCCCCCTCTTTTCAAGTTGTAGC	266	(TA)9	55
OMO013	JX204845	20	CTGACACAGTCTCCCTGCGTATTA	TAGGCATCCCTGGGCTAACTTC	144	(CTTT)15	50
OMO018	JX204846	15	AGCCGTGGCAGAGGGATGA	CACGGCTTCTCTTAACGTCTCACA	267	(AGC)8	55
OMO019	JX204847	20	AGCCCCTGCTACTTTTGACTCCAT	CCACCCAGAGCTCCAGTGATAGG	312	(CA)10	55
OMO021	JX204848	19	TCTACAGCAGTGCAGTAACATTCA	AAAAACACGGCTATCAAACAGTTG	246	(AAGT)11	60
OMO023	JX204849	16	CCCTCCTACTTTAACCTCAC	TTGTAATACCTGGACACCTC	395	(GT)10	55
OMO024	JX204850	5	AGTTTCTGCTGCTATTCATTAC	GGCTCAAGATACCCATACAA	403	(CA)27	60
OMO026	JX204851	13	CACGACGACAGCAAGGAATC	CCAATTTAGGTGAACTGACCCT	306	(GT)12	55
OMO032	GR695143.1	13	GGTAAGCGGTGCAAAGTTCA	GTTGGCTAACCTCTGTTCACTCC	313	(GAAAA)10	55
OMO034	GR700139.1	3	CAGGGTTAGTAGCAGAAAGTGG	CTGATTGCTCACCAGCTTTAC	155	(CA)9	60
OMO037	JX204852	17	GTCGGGCATATTCCACTTCTGTTA	ACACTTCCTCCTGGGCTGTTCTAC	148	(GT)14	50
OMO038	JX204853	23	ATACGCAGGAAATCTTCAAACACC	TTGCCCACTAGTGGTAAGAATCAA	351	(CAA)7	55
OMO039	JX204854	11	CTGGCTGCCTCAGGACTCATCA	GCACGGCCGCAGGTAAATG	327	(ATT)8	60
OMO040	JX204855	6	TCCGGAGCTGCTGGATGAAC	TAGGCCAGATGAGGGGATTGTTT	421	(CAT)13	60
OMO041	JX204856	10	GTGGACGGGACCTTTGATTCTGA	CGCGCAGGTCGAACATAACAAC	189	(GT)25	60
OMO043	JX204857	1	GGGGTCATTCGGTTTATTGGTTAT	AGGGCAGGTCACGGGTTCG	271	(TTTG)8	60
OMO045	JX204858	7	ATCTCCCAAAGACATGCAAAAGAA	ATAAGCCTCAGTACCCCCACCACT	417	(AT)8	60
OMO048	JX204859	2	TCCCCACACCTCCTGCTCCTC	AGCCCAAGCCAGTCCCATAGC	336	(CA)18	60
OMO049	JX204860	23	AGCCAGCGGAGACCAACAAAAT	TCTCATGGGAGGCTCACTCACTCT	224	(GGAA)9	60
OMO050	JX204861	8	GCTTTCGCCCCCTTTCTTCTT	TCATTCCCTCTGATTACGAGTGTG	410	(TGA)13	60
OMO051	JX204862	15	CAGCGGAGGAGGAGTCACAGG	AGTGGGAACAAGGGGATTAGACAT	278	(CT)18	60
OMO052	JX204863	2	AAGAAGCCACATCAAAGAGTAAAA	CAGTATCTTCAGGCCTAGTTCACA	352	(CT)15	60
OMO054	JX204864	12	AGATGACCCACGCCATGTCTAACA	GGGCAGCTTCCCTTCCTGTG	468	(CA)20	60
OMO055	JX204865	12	TCCTCGTCATCATCCTCGTCAAAC	CACGGCCCCCTCCTCAGTC	234	(AAG)7	60
OMO056	JX204866	22	CCCGCAGGGCAACTACAGAACT	GGAGCGGAGCGGACAGGAC	346	(CA)15	60
OMO057	JX204867	10	ATTGGCGACACTCTGGTTTATCTG	AAGCCATCATTTCAGGACCAACTA	123	(CA)7	60
OMO059	JX204868	6	TCCACGATGGGATGAACCTTGAG	TGTTGCCGTGTGACTGTTGCTCT	179	(CA)10	60
OMO061	JX204869	1	TAGAGGGGAAGGGGTTGTAATGG	GGTTTGGCATCATCAATGTGTTTT	127	(CA)15	60
OMO062	JX204870	22	GACGGGAAGCCTGTCACTGCTC	TTCCCCATCTTCCACATGCTCTTT	292	(GT)12	60
OMO064	JX204871	6	CTTCCCCTCTGTCTCCACTGTCTG	CCAAAAGCCCGTCAGCGTAAT	300	(CT)18	55
OMO065	JX204872	7	AACGGTTTAACAGTCACGCACATC	TGCTTACTCGCCATTGACATTCTT	240	(GT)9	60
OMO067	JX204873	6	GTTTCTCGTCCCAAAGTCTCACAG	TCCAGATTCGCTTTAGTTTGTTCA	179	(GT)8	60
OMO068	JX204874	14	TGGGATTTTGGCACTGGGACAT	AAGCCGTTTGGGTGCATAGTGAG	429	(AT)8	55
OMO069	JX204875	15	GGGCCGCCTCCTCCTTACAT	GCGGGTGGGAGGGTTGAACTA	194	(CA)16	60
OMO070	JX204876	22	CGTCTGCATGTGCGGAAAATGTA	GCTGTGTAGGGGGTTTAGTTCAAG	275	(GT)20	60
OMO071	JX204877	19	ATCCTGCAGCGCTTCTTTATCTGT	TTCTCCCAAAAGCATTGAGTTCAT	216	(CA)18	60
OMO072	JX205091	20	GCTGCAGGAAGTGAAGAAAAAGAA	CCTCTCCAGCTGCTATGGGTGTCT	271	(AAG)21	60
OMO074	JX204878	15	CAACTGTTTAAGGGCTTTGATGTT	AAGGCGACTTTTCTGAGATTGATA	429	(CA)10	55
OMO075	JX204879	4	CGGCTCGGCCTCCTCATCT	TAGGCACAAAGTGGGTGGAAGGT	464	(CA)13	55
OMO079	JX204880	7	TCACAGCTGTGCAGATTTCTCACG	TGGCTGTAGCAAATATGATACCAA	423	(CA)19	60
OMO080	JX204881	18	CCAACCGACACATGTAACTCAAAA	AAACGGGTAGCTGCTGCTCTATGA	223	(GT)13	60
OMO081	JX204882	19	ACAGCCCTGCTCCATTCATCTTTA	GCTCAGCCAGAGGGAAAAACACTA	457	(CA)8	55
OMO085	JX204883	19	CACACGGCACTCCATTCCATC	GTGCCTCCAAACAACACCACTAAA	255	(GT)14	50
OMO086	JX204884	1	AAACGCACGCACGCAAACA	GGTGCCTCAAAAGCCATACATCC	302	(CA)8	60
OMO087	JX204885	22	CGAGGCCAGAGAAAGAGGTAAAAT	TGTGGCTGAATTCCTCTGCTTATC	386	(CA)30	60
OMO088	JX204886	4	CATTAGGCAAATAAGACGGACGAG	CAGCCCAGTGGGTTGATTTTCT	339	(GT)22	60
OMO089	JX204887	8	CTCCCGCCCCTCAAGTGTCT	TCCATTGGCCTCAAAGTAAGAACA	234	(GT)10	60
OMO090	JX204888	13	GATGCTGATGGAAATGGCTAACAT	GATCGGCAATGACCACATACAGAT	411	(GT)18	60
OMO091	JX204889	18	CGCTCGCCTTTTACAATACATCTG	CCCGTTGGCTCAGGTTGTTACTA	448	(CTT)9	60
OMO092	JX204890	4	GCACGCTGAAACTTACACAGTGA	GAGGCTTAGTTGGGCTGATTGATT	185	(CT)12	60
OMO093	JX204891	2	AAGCCCCACATAGACGACCAGAGA	CAGAAACGGTGCCTGTTCCAGAA	474	(CAT)8	60
OMO094	JX204892	14	TTCCGCTTATTTATAGGTGCTGTA	CTGCCGAGCGGTAGTGTTGG	447	(CA)10	60
OMO097	JX204893	20	TTTTTCCCCCACCGTTCTTCTCT	GCTGCTCTAACGCTGAACACAACC	224	(CA)13	60
OMO099	JX204894	15	TTCCAGAATGGCAACAATAATGTA	AATAAATGTGTTCGCCACTGTAAT	234	(GT)15	60
OMO100	JX204895	19	CCTTCCCCACCACTACCCTCATAA	CCCGCCCACACCTGACGA	127	(ATT)18	60
OMO101	JX204896	2	GGGCCGCGGTGATGCTC	ATGGGCTGCTTTCAAATGAGTGG	167	(GTT)9	60
OMO102	JX204897	12	TGTCTATGGGGACTTCGGATTCAA	GAGTGACTGCCACCTTCAACCATC	138	(CA)12	60
OMO103	JX204898	7	CTGGGTCGGCATCACAGAAACTT	GAGCCCATCCCTGATCGCTATTA	371	(CA)11	60
OMO104	JX204899	4	TAATGAGGCTTTAAACTGACACTG	AAGGGGATTCAAACTTTACAAAT	262	(GT)8	60
OMO105	JX204900	10	ATGGCGCATGTACACAGTCAAGTA	TGTGGCTCCCTTTTGTACCTCATA	472	(GT)9	60
OMO106	JX204901	23	CCGTTAAAGGAGCAGTCCAC	TTAGTGTTTCAATGCACAAATGAT	350	(CA)15	60
OMO107	JX204902	23	AGCCCAAAACATCCCCTCTGTAA	CATGGGGTTTCTGTGACTCTTCCT	434	(CA)10	60
OMO109	JX204903	15	ACCCCGGACAACCAAGACGA	ACCAGCGGCAGAAAGCAACAC	388	(CA)18	60
OMO112	JX204904	1	TACGGGAAGATATTGTGTCTGAGT	CATCTTTTGTTGAACATACAGTAA	401	(TA)8	55
OMO114	JX204905	12	ACGCCTTAATGCTGCCTTCAAGA	TGATGCTCACCCCGTTCCTCA	216	(GTT)11	55
OMO115	JX204906	4	GATTCCCCACGAGCTCCAGAAG	GTGCCGACTACGCTCATCATTCA	249	(CA)15	55
OMO116	JX204907	13	TGAAAATCAGCAGCACTTCGTT	TTGGGGTATTTTATGTTGGCATCT	365	(CA)9	60
OMO117	JX204908	12	GGGCCTATTTTTACTGCTTTTTAG	ACAGCTCATCAGTATCAGAGACTC	237	(GT)8	55
OMO121	JX204909	1	CATCGGGGGCCAAGACAAC	TGATCATGCCTGTACACCAACATT	293	(GT)10	55
OMO122	JX204910	10	AAGGCTGGGCTTCACCACAA	CACTCTATGCAAACGGAACACAAA	404	(CA)16	60
OMO126	JX204911	22	GGTCGTAGCGATTTAGTCCAAACT	TTTTATGCGGCATGACAGATTTTA	173	(CT)15	60
OMO127	JX204912	14	ATTTGGGTCATGAATTGGGTTTG	TGGACTGTTGCCCTTTAAGTGTTT	359	(GT)15	60
OMO128	JX204913	12	TCGCTGCGGCCTTCCATC	AGCGCCTCCTTAACACCTCCTTC	366	(GT)9	60
OMO129	JX204914	20	TTGGCAGGCTAAGTACTATTTCAT	GAGCGAATGGTTGTCTGTCTCT	267	(CCAT)9	55
OMO130	JX204915	16	CTTGCTCTAGGATGATCTTCTGTG	TGAATGCAGCTGTGGTACAACTCC	140	(GT)11	55
OMO131	JX204916	18	TCCCTTAAAATATTACTGCTCCTC	AGTCCCATTTGCTTTACTACAGAC	139	(CA)13	55
OMO132	JX204917	6	GGGCAGCGGCACGAGTGT	AATTCCGGGAGGCAGATGATGA	217	(GT)8	60
OMO155	JX204918	5	AGATCTCCCCGAAACCCTGATTAT	CAAACGCTACGCTGTGCTGCTA	206	(CA)12	60
OMO156	JX204919	7	GACGGGTTGTGTTTGGGTGTCTTT	ATGGCAGCGGTAGGCAGGTCT	448	(TG)16	60
OMO157	JX204920	7	TAAGGCGGCTGTCATTTGTGATTA	GCTGCTCTGTCATGCCTCTTTCA	195	(GT)14	55
OMO158	JX204921	8	CTTGCAGACGGTTCATTTCACGAG	TCCGGTTAATCGCTCTCACTCTCA	425	(GT)18	55
OMO159	JX204922	7	ACCCATTTTCTATGTTCTGTTAGC	TTCAGCCAAAAGTCAAATACAATA	184	(TG)10	55
OMO160	JX204923	2	AGGATTTCCTGAAAGTGTTTTT	ACTCTACGTGACCTCTGACAATAG	210	(GT)10	55
OMO161	JX204924	4	ACTTTGACAAAAGAAGTGTAACAA	AGGGGAGGAGAAAATAAACTGTAT	371	(TAA)10	55
OMO162	JX204925	22	CCCACATCTGTCCGCATCATTCTA	GTCCCCATCCATACACGCATACAA	93	(GT)9	60
OMO165	JX204926	1	AAAGCGAGGATCAGCCAGAGTTAC	TGACGGGGTGAACAAAATAAAAGA	287	(CA)10	60
OMO166	JX204927	12	CACCTCATCGGGAGACAGACAAG	TGATGGCCACTAACTCGTGAAAAA	307	(CA)15	60
OMO167	JX204928	9	TCACGGACACTGAACAAAGAGGA	TGGCCATGGAGATTTAAAGAACAC	393	(CA)23	60
OMO170	JX204929	7	AGGGCAGCACTCTTTCACAGATTT	AGGAGCAGGCCGAAAGGACAAT	237	(GT)10	55
OMO171	JX204930	7	AGCCTCGGGAAGAGTGAAGTCAAC	TTTTTGCTAACCCATCTCCTGTGA	153	(CT)9	55
OMO172	JX204931	4	TAAAGCGGCTCGTAATACATCATT	RGCGAAGAATAAAATAAACACTGC	387	(CA)11	60
OMO173	JX204932	16	GAACAGCAGGCTTTTCTCATTG	AAACTATGGCCAAACAAAGTAGGA	276	(GT)12	55
OMO174	JX204933	15	TTCGCTTAAACGTGGTGCTTATTC	TGCTGGTTTTTACAATGCCTGACT	467	(AT)9	55
OMO175	JX204934	4	CAACCTGCCTGAAAATCACCACAC	AAACCCAAAACCCAGCAACACAA	316	(GT)13	60
OMO177	JX204935	2	AGTGATGACCGGCCAGAAAGAGA	CAGGGATGGATAAACGTGACAATG	345	(CA)11	55
OMO178	JX204936	12	TCCGACACCTCCGCTGTAATACTA	GCAGGCTTCCAGGTCTACTGATGT	440	(GA)13	55
OMO179	JX204937	18	AACTGTTTTGGGTTTCACGGAAGT	GTTGAGGGGGAAGAGGAGGAGAG	350	(GT)23	55
OMO180	JX204938	23	GCTGGGCTGGACAGATAAATAATG	AACAAAACATGGTGCCTTCACAGA	460	(GT)14	50
OMO181	JX204939	20	TGTCTGTACACGTGTGGATGAGT	TTCAAATTAACGTTTTCTGTTGGT	431	(GT)9	55
OMO182	JX204940	14	CTCTCACTTTCACTGGGAAGGATA	AGTTCTTAGGATGCGGTCTGTCTG	190	(CT)20	55
OMO183	JX204941	4	CACATCTAGCGTGGGACAAAGACA	AGCGGGGAAGGGGATTGG	339	(CT)10	60
OMO184	JX204942	13	GGGGGCATGATTTACTTCTGAGGT	AAGGCTGGAGCACAGGGACTTT	182	(CA)12	60
OMO186	JX204943	3	CAAATGAGCGAAGAAAACAATAAA	TCCCTCTCCCATCTGAGTCAAGTA	333	(GT)10	55
OMO188	JX204944	1	ACATATTCGCCTTGTTCTCACCAG	GAAGTGTGCGTTCAAAGTATGATT	163	(CA)16	55
OMO189	JX204945	7	TGATGGCATGATGATAAGGCAGTA	TGCTTGGCCACATATCTTTAGACT	415	(GT)11	60
OMO190	JX204946	11	GATGCCTTTTTGCAACCACAGC	CATAACCCAAAGCATTACCCACAC	430	(AT)11	60
OMO192	JX204947	5	TTTCCGCACATTAATCTCAATACA	ATCTTTCATCTGCTCACCGTCTCT	399	(AT)9	60
OMO193	JX204948	7	TACCCTCGAGAGGCCAAACACTAA	TTCTAATGCGGCATGAAATGAGC	349	(CA)18	55
OMO194	JX204949	2	TCAGGAAAGGGAACACCGAGATG	GGACCTGGTTGGACGTGCTTCT	320	(GT)23	60
OMO195	JX204950	2	TTCACAAAGCCCTGGAGAGGAGAG	CAGCCCCCAGTGGACATAAGAAAC	469	(GT)15	60
OMO197	JX204951	19	GTGGGCATCAGTACGATAAAAACC	TTCTGTACAAACGATGCTGTGGAG	460	(AC)13	60
OMO198	JX204952	4	TGTCTCATCTCCGTTAACTGTTTG	AGACTAGAGGAACCCGACACAATA	302	(GT)9	55
OMO200	JX204953	6	GAATCGTGCCTCATTTTGTTTTTC	CAAGAGTGAGCTGGAATTGACACA	160	(GT)10	55
OMO204	JX204954	7	CTATGTTAGCCCTCGTCCATCTCT	TCCCACATGAAATAACAACCATTC	258	(CT)9	55
OMO205	JX204955	11	GAGAGGGAGGGATGCTTGTT	TTTGAAATTCCCACATTACATCTT	269	(GT)11	55
OMO207	JX204956	5	GAGGGGTGGCTCAAGACTTTT	ACTGCTGGGTTAACACCATACTTT	153	(CA)25	55
OMO209	JX204957	22	GCGGCACTTCTTTACATCTTACGA	AGGCGCAAAGCAGCATCAAA	247	(CA)27	55
OMO210	JX204958	19	CCCCCAACACGCCTCAGAAG	GGTGCCAAAATAAGACCCAGTGC	150	(CA)9	55
OMO213	JX204959	15	CCCCCAATAATGAAAACTGTCTG	TTATTCTCAAAACATCTGGCTTCC	336	(CT)9	55
OMO215	JX204960	18	AGTCGAGTGCAGCGAAAAAGTCA	AGTTGGGGCTCTAATCTGTTCCTC	130	(AC)17	55
OMO216	JX204961	3	CGCCAGCAGAGGGCTAAGGAG	AAGCAGAGTTCAGCCTCGCAGACT	418	(GT)16	55
OMO217	JX204962	18	GCTGGGAGTAGGAGGTTGATAGGA	CTGATGGCGTGAAAAATGAAACTT	466	(GT)12	55
OMO218	JX204963	16	TGTGCAGCTTTCTTGGAGTTTCTA	TGGATTACTTAACGCAGCCTAACA	351	(GT)19	55
OMO219	JX204964	7	ATCCCCTTCTTTCCATCCCTGTC	AAGGCCTCTGTGAGCTGATTGATT	460	(TTTTG)10	55
OMO220	JX204965	10	ACCGCCCCTTCCTCTACCTGA	TGTGTTTGTGTATCCGCCGAGAT	408	(CA)13	55
OMO222	JX204966	10	AAGCGATAACGGAGATTCTTCTGA	TAAAGGGTGCCGGTAAATGTAAAT	178	(GT)9	55
OMO223	JX204967	15	ACGCGAGCAGCCAGAACAATG	TAGGCCGTGTCAAACCCAGAGC	434	(GT)10	60
OMO224	JX204968	4	TTCCCGGAGTACAGAATGTTAGAC	GAGGCTGCATTAGCTAGTGGATAC	260	(GT)13	55
OMO225	JX204969	7	GACTTGGGCAGTTTGATGATGTTA	TATACCCAAAACTGGCAGCATTCC	269	(CT)12	55
OMO226	JX204970	4	ACGAGCCAACCTGCGAAGAGAT	GCTGCTCAAGCCAAAAATGTCAAA	451	(GT)22	55
OMO227	JX204971	20	TTATGAGTGTGATGGCAGATGGAG	CCTGGGTCATGACTGAAGTGAATA	260	(CA)9	55
OMO228	JX204972	22	CCACGATTCCTTCGCAGACCAT	AACGCGCACATATTGCCTTTCAC	330	(CA)17	60
OMO229	JX204973	23	GCGACTTTTTCTTTGCACATTTTT	AACTGAACCGCCATCATAATCATC	159	(GTT)9	60
OMO230	JX204974	12	CCCATGTCCCTACGGTGGTGTTA	AGCGGTAAATTCCCCTGAGCAGT	407	(GT)11	60
OMO231	JX204975	14	GTCTAGCGTTAGCGGTCTGTCTCT	TGTATCAGCGAATAATCCACCTCA	257	(GT)11	60
OMO232	JX204976	13	CATGAGCAAACAACAAACAGTGAA	GAGGCAAAGGAAGCAAGGTGAAG	470	(GAAA)9	60
OMO233	JX204977	7	TGTTCAGACTGCAGCTTCATTAGA	CAGCCTGCTGGTCTGGAAATA	336	(GT)19	60
OMO234	JX204978	18	GCTTGACGTTAGGTTTAGGTTGTG	GAGGCGGGTCCCATTTTACA	155	(GT)12	60
OMO235	JX204979	16	GCGTGAAAACCATCGCCTTATTA	ATGCCATTTCCAAGCCACTCAA	127	(GT)9	60
OMO236	JX204980	18	GGACCATGCCATCCATCT	CGCCACAGCGATCTGACTA	127	(GT)14	60
OMO238	JX204981	8	ATATTACGTCCAAACATCCAGAGC	GAGCCAAAGGCAGAAGTAAACAGT	208	(CT)11	55
OMO241	JX204982	3	AGAGTACGACCCTGCACACTTCAC	TGATCAACAATCTGGCTTATTCTG	219	(CA)23	50
OMO242	JX204983	18	TAATCCGGTCCGCCTTATGTT	TGCTGACCCCTGATCTAAACTATG	265	(GTT)10	55
OMO244	JX204984	23	TTTGCGTGTTCCCATCGTTTCTC	CTCCACATGCCGCCACAGC	434	(CT)10	55
OMO245	JX204985	15	CTGCAGTTTCGTTAAAGAACACAA	ACATCGGCGCCTTTATTTCATAG	236	(AT)9	60
OMO247	JX204986	22	CTTGAAGGGAAGCGCTGTAAATAC	GCAGGAAGACGGCTGGGTGTA	432	(CA)11	55
OMO248	JX204987	2	AAAGACACAAAGAGAAACTAATCA	GGATGAATATTTAAAATCAGTCAG	381	(TCA)9	55
OMO249	JX204988	15	CTGCCGACCCACTCCTCCAT	GCGGCGAGCTCTGTGATGTTA	389	(CA)19	60
OMO250	JX204989	10	TCCGGCTGCTCCAGTGTGC	GGCTGACGGAAAAATGGCTCAT	428	(GT)15	60
OMO251	JX204990	1	CTCGCCCAGTCCTTTCACTCATC	GACCCAACATGTCTGCTGAACTAA	198	(CA)22	60
OMO253	JX204991	20	GGGTGGCGATCACATACTTTTCTA	CTCAAACAGTATGGTGGTGGATGG	243	(TA)8	55
OMO255	JX204992	8	GAGTTTTGAGCCAGCATGATTTCA	AAAAGGGGACAGGTCACTGGATTC	356	(AT)7	60
OMO259	JX204993	13	AAAACGTGCATGACAATCAATGAA	ACGTGGCTGCAGTGGAAAGACA	429	(CA)18	60
OMO261	JX204994	11	GCACCGATTAGTTTGCTTCATT	CAACTGCTTTGGGGTTTATTTTAC	107	(CT)24	60
OMO262	JX204995	14	GCGTAGCAGCGGTGGTGTATTTA	CACCCCTGCAGTCATCCTCTACTT	161	(CA)10	60
OMO264	JX204996	11	CTCCGCAATCGAAGCTAGAAAATA	TCTGAATCAGCCTGGATCTTTGTT	173	(CA)8	60
OMO265	JX204997	6	CAACCACTGCAACCACGTAAAGAG	CCCAGGCCAGCTGACAGAAA	110	(GT)8	60
OMO268	JX204998	2	TGCCATAAGATTTACAGCCTCCTC	GCAGCAATTTACTTTTCTACCTCA	271	(ATT)8	60
OMO269	JX204999	14	TTTTCTGGCATCGATGCTGTTTTT	GTGAGAAGCAATCGGGCACATAAC	351	(CA)11	60
OMO270	JX205000	5	GACAACTGTCCACTTTGGTAACTG	GTAGGCCAAAAATTCTCCAGCACT	408	(GT)12	60
OMO271	JX205001	14	GATCCCAGGTATCTCCAGAGTCAT	CCAGCCCTCACTGATATCTATTGT	191	(CA)21	60
OMO272	JX205002	2	CAGGGCTCATGGTAACAGTTCATA	TAGTACGAAGCGCTAGCAGTCTCT	454	(GT)23	60
OMO274	JX205003	3	TCAGCTGGATCTGCTCAGTGTGAC	ACAGAACGCAGTGCTTTCATTTTG	401	(CA)9	60
OMO276	JX205004	6	ACGAAGGGCCAAACGCTGTTA	TGCAAGGAGCTCATAAAGGACTAA	308	(CA)12	60
OMO277	JX205005	8	TGAAGCAGTGTCAGCAGAGG	TTTTTCCTTTTAGGTGTTTGAG	133	(GAA)9	55
OMO278	JX205006	23	ACTGACATGACCGACTTGAAGGAT	AGGCGAGGCGACACGAAAAC	325	(GT)11	55
OMO280	JX205007	12	TATCTTCCGACAGTGATGATGTGT	AGAAGCTGCTGCTGATCTCTTACT	105	(CA)8	60
OMO281	JX205008	19	TCTTCACCGCTTGTATCTGTCACG	AAGGCTTGAAGCACATGAGTGGAT	293	(GT)25	60
OMO282	JX205009	20	AGAAGCCAAAGGAAAGGGAAAAT	TTGGGGGTGACTCTTGAAAAGTAG	430	(GT)11	60
OMO283	JX205010	2	GGTGGCATACTCACAGGCTTTCAT	TTTTTGCCACTCTGCAGTCTTGTT	407	(CA)11	60
OMO285	JX205011	12	GACAATCACTCCTCCAGCCTTACC	CAGACGCTCAACTCACAGGAAAAA	285	(CA)10	60
OMO287	JX205012	1	AACCTGGTTAGTCTCTGGCTGCTC	ATGGCATGGTTTGCAACATAATCC	280	(GT)17	60
OMO288	JX205013	20	GTCCGGGCCCCTGACTCTAAC	GTCGTGCCAATGCTGTCACACTT	142	(GT)8	60
OMO289	JX205014	2	TTCAAAGTCGAGGGAGTGAGATTA	CCTACTGCTGTCTGAAGGATACAC	164	(CA)12	60
OMO291	JX205015	7	GAGGAAACGAAAAGGGCAAAGTA	CAGCCCTGGGTTATTAGCATAGAA	241	(CA)17	60
OMO293	JX205016	1	CTATCTGCCCCGGTTTCTTTGT	ATGCCGCATTTTTAGTTTCCATA	435	(GA)23	60
OMO294	JX205017	7	GTGCTTTTATTGCTTGCCCTATTA	AATTGATGATCACCAGGCTGTTTC	248	(CT)17	60
OMO295	JX205018	11	CAAAGCGATTGATCGGAGTCTGG	CTCCCTCTCAAAACCCGATGTTAT	434	(ATG)7(ATT)9	60
OMO297	JX205019	10	GACATAGTCCGTTTTCATTGGATA	AGCTGCATGCTAGGTTTTATTTA	217	(GT)27	60
OMO298	JX205020	10	GTGCCTGTCTTTAACCCTCTGTGT	CTATTATGCCTTTTGGGTTCTTCC	248	(AT)9	60
OMO299	JX205021	4	GTTGGACAACATCGCCTACATCAT	CACGCAATTAACGTCCCACTGAA	365	(GT)10	60
OMO300	JX205022	10	TTTGCACCCTGTACTCTCACTGTA	ATATCGGGTAACATTCGCTCCACT	399	(CA)17	60
OMO301	JX205023	22	AGCCATTCCTCATTGATTGTCGTG	GGGGAGGGAGGGGGTTAGC	193	(CA)10	55
OMO302	JX205024	20	TTTAGAGTCCTGGCTGGGTGTAAT	TGCTGTGTCACGGGACTCTTTTAG	318	(CT)16	55
OMO303	JX205025	6	CTCACCCGAGCAGGCAGGAG	GCTGATGTTCTGGGGGATAATGG	181	(CAG)7(CAA)10	55
OMO304	JX205026	22	TGCCCATCCTTGTTTTATTTTTAT	GACTTGTTTCTTTTTGTCCAGAGC	133	(CT)9	55
OMO305	JX205027	22	CTTGAATACTGTGAGGCGGAAACT	GAGGGAATAATCTAAGCTGTGACC	146	(GT)8	55
OMO306	JX205028	6	AATGCGAAGGCGAGTGGAGTG	AGCAGGTGATTAGGAGAGGCTGAT	182	(GT)10	60
OMO307	JX205029	20	CTGCGAAGCAAAGATATGAACTGA	CTGAGTGTGCGTTAAAGGATGGAG	354	(GT)9	60
OMO308	JX205030	12	ACCATCCGGCTTCAGGCTCTATT	TCAGCAAATCTGCCAGAAACAACC	274	(GT)17	60
OMO309	JX205031	2	TCCCTGGGAAACCAAATGTGCT	TTTTTGGGCAGTGAACAGTCCTAA	339	(CA)21	55
OMO310	JX205032	19	CAGTTAACTGGTAATTGCCTTTTG	ATTCTGCGTTGGTTTCTACTTTTT	151	(GA)13	60
OMO311	JX205033	22	GATTGCCAGGTACTTCCGCTAAT	AACCCCAAAAATAAAATACAAGAA	245	(GT)8	60
OMO312	JX205034	8	ATAGTTTGGCAGGTCATTTTCAGA	GGGGTAGTTTTGTTGTGCTTTTT	345	(GT)30	55
OMO313	JX205035	7	GGGGGTGCAATAAAGGCTGAG	CTGCAAGGCACAAACTATCAATAA	445	(TA)8	60
OMO315	JX205036	9	TGCTCGCGTGTGGATAAACTACTA	GACCGTGTTATTGTGCAAAAGTGA	400	(GT)13	60
OMO316	JX205037	7	GGGGATTCAATAAGAGCTGCTTCT	ATAGGAGTTTAAGGTCAGGCTTCA	287	(GT)12	60
OMO317	JX205038	2	ACATCTACTGGTATCTGGGTTCAA	GTTTAATTCTGGGAGGGCACAC	443	(CA)32	60
OMO318	JX205039	15	CCCTCCACCTGTTGTGAAATAATA	TCACCACAGGAAAAAGAAAATCTA	185	(CT)8	60
OMO320	JX205040	10	TTTTTGGCAAGCTGGTGTAGGA	TGGACAAAGTTATGGGACCTCTGA	367	(GTA)8	60
OMO321	JX205041	12	GCTGCTGTGTTGCTGCCTCATTA	ATGGGACCGTCGCTGCTCTG	429	(CA)21	60
OMO322	JX205042	16	TTCGGCCGCACTGAAGATTTATG	CGTCTTCTTGTCAGCACGAGAGGT	423	(CA)25	60
OMO325	JX205043	5	AACAACAGCACAGCGCAACTATTA	CACCTAAAAATCACAAACCAAAGT	258	(GT)19	55
OMO326	JX205044	4	TGGCAAAGTGGTTACACATCTGAA	CAGGGCCAAACATGCACATACTAC	249	(TATC)12	60
OMO327	JX205045	18	TTATTTTTCAAACCCAAACTCAGC	CATGGGGTGTTATCAGATGTGC	272	(GT)12	55
OMO329	JX205046	14	TGGGCTTAACTTTGACTGATACGA	TTTAATGGCTGTGTTTTTGCTCTG	332	(TCTA)11	60
OMO330	JX205047	17	TCAGAAGCAGCTTGAAAAATCA	TTTATTCCATGGTGAAAACATTCC	424	(GT)14	60
OMO331	JX205048	11	CCGCCACGCAGCTCATTATT	CGAAGGCATCGGAGTATTCTACAT	451	(AC)11	60
OMO332	JX205049	15	CCCCACCCCACACTAGAATAATAA	AAGTTGCCAGGATAGGATGTAAGT	355	(CA)11	60
OMO335	JX205050	6	CTTATATCTTCCCAACCCTGTGTA	CAAAAGAAGCAAAGAGCAACAA	238	(CA)17	60
OMO336	JX205051	19	AGTGCCTGAGACACCAGTTTATCG	CCTTCCCTGATCACTGCTACCATA	388	(TA)8	60
OMO337	JX205052	9	TAGGAGAGGCATAGGTTGTCAAAT	CAAGAGTCTAGGAGGGAATCAAAA	151	(GTTT)7	55
OMO340	JX205053	18	TTTTTCTCCAGTTGCCACAGC	TTATTCCATTTTCAAACTTCGTCA	148	(GT)16	60
OMO341	JX205054	18	TGGAGCTCTACTTTGCCCCTACTA	ACGCTATAGATGGACCCTGGATTT	369	(CA)24	60
OMO342	JX205055	9	TCGGTTAACGGTGGTTTCTTTGTG	GGTGAGAGTAACAGGGGGCTGAAT	382	(TA)8	60
OMO344	JX205056	4	GTTTGTGTCTTATTTCGGCTTTGT	ACAGGACGATAACGATACTGAAGG	292	(GA)9	60
OMO346	JX205057	12	GACGTGAGCGGAGCTTTGTTTG	CTTCTGATGCGGTGAGGTGTTTTT	451	(GT)13	60
OMO347	JX205058	20	ATTGTAACTTATTGCCATTTATGT	AAACTATGCCTTGTCATTTATCTA	197	(CA)11	55
OMO348	JX205059	10	GGGGCGACCAGTAAGATGACAG	CTTCGCCGTGGCACTTATTTTT	358	(CT)8	60
OMO350	JX205060	12	GCCAACTTTCATGTACATACCAAT	ATATCATTCCCAAGTGCTCTCATT	327	(AT)8(GT)6	60
OMO353	JX205063	2	GGGCTAGTCACAGATGCGTTCAAG	GACCGAAGGTGCCGTTTCTAACA	437	(GT)15	60
OMO354	JX205064	4	AAGTATAAACCCCCGTGCGTGAG	ACAGGGGAGGTGGAGGAGGAA	342	(CA)14	60
OMO355	JX205065	16	TAGCGAGCGAGGCAGAGAAGTTT	AACCCTGCCCCAGACACAATAGAT	363	(CT)9	60
OMO356	JX205066	6	CAGTCTGCCTGTCTGAAAAGTGT	AAGCCTTCTTGCTCAGTGACCTA	467	(CA)14	60
OMO357	JX205067	18	CCACCCAGTTTTCATTACAACAGC	TTCCTGCTCATAACACCCTCAGTT	201	(GT)14	55
OMO360	JX205068	20	TGAATCCGGGCTAATTTACCTGTA	GTATTATTGGCCAACAACGCACAC	374	(CA)23	60
OMO361	JX205069	7	TGACAGCGAGCCAGAATGGAAGTA	AAAAGTGAAAGGGGCACAGTGAGG	450	(CTT)17	55
OMO362	JX205070	18	CCCGAGGCCAGTTCAAGTGTCT	GCATCAACAGGAACAGCGTGAGA	445	(CA)29	55
OMO363	JX205071	7	ACGAAGAAGAAAAAGGGGGAGAA	CTTTGTCTTTACCATCCTCATCACT	357	(GAA)14	55
OMO365	JX205072	2	ACTGGCCAGATGTGTCTCAATGTG	GTGCTGAAGTGGAGCCAAAAAGAA	168	(GT)19	60
OMO366	JX205073	16	TGCTATGCTTGCTCAACCTTAGAT	ATGGCACTTGACAGAAACCTTTTA	271	(GT)20	60
OMO367	JX205074	22	CAGGCCAGAAAACAGCAAAACC	TGACCCTCATGTTCAGTTCAAAGA	346	(AAT)10(CA)11	60
OMO368	JX205075	17	CCTGCGCCAATTTAACATACAGA	GATGGCTTCTTGTCTACCACCTGA	205	(CA)9	60
OMO369	JX205076	13	GAGTCCCAGGACCCTCTCAACC	TCATAGTGCAGCCCAATAGTGTCA	466	(CA)9	60
OMO370	JX205077	22	AGTGAACCCCAAACCACCAG	AGAGCCTGTTCTTCTAGCCTGTG	386	(GT)15	60
OMO372	JX205078	14	ATGGGATATTTTTGTCAATGAAGA	CAAGTGGCGTTAAGGTGTCAGTAG	304	(AT)9	60
OMO373	JX205079	14	CATGCTGTGCACTACGAGGAAAAA	AGCAAGTGGCGTTAAGGTGTCAGT	423	(CA)8	60
OMO374	JX205080	6	GTAAGCGCAATGATATGAATGAAT	TTGCCAAGATATTAGAACCAGATG	409	(CA)12	60
OMO375	JX205081	22	TGGCTAAATTTAGAGCTCACTGTT	GAAGGCAGGTAATCTAGCAAAAAG	367	(GT)11	60
OMO376	JX205082	1	ACACCGACGTTTGCTGGAGTTTTA	TGCCTTTCCGATATTGCTACTGTT	187	(CA)11	60
OMO377	JX205083	10	CTGACCCAGTGCACCATCTT	TGAATTTAGAGGCTGTTTTGACAT	304	(CA)12	60
OMO378	JX205084	16	TTAATATTGGCACAAAAGTCTGGA	AGTCAACTGATGATGCACAAAAAG	337	(TA)11	60
OMO379	JX205085	15	ATCCTCGCTGTCATCATCTCACTC	GAAACCAGCTTCACTGATAACAAA	395	(GT)13	60
OMO380	JX205086	11	CTCGTCCTGCGTTGCCTTTTT	CAACAGCCTCCTGACCTTTTCCTA	453	(TTA)7	60
OMO381	JX205087	2	AGCCGGGCCATTGATTACAGG	CAGTGACGGGGTCGCAGGTTA	351	(CA)8	60
OMO382	JX205088	17	CCATCCGCAGCTTCATTTTCATAC	AGCCAGAGCTGGAGGGACGATA	417	(CT)9	60
OMO383	JX205089	2	GACAATGTCCCCCTCTTTATTTTT	GTTACCTGTCGGGTCACTTTTGTA	399	(CA)7(CA)6	60
OMO384	JX205090	15	GCTTGAAAATGTTGCCCAGAAACT	GTAAAGCGGAGGAGGACGAGGAG	144	(GA)10	60
OMO388	GR694421.1	3	GGGATTTGTTTTCCTCCTTAGCA	CAGCCATTGTTGTGTATTTGTGAC	143	(GT)7	55
OMO389	GR694351.1	1	ACCACAATTCACCACCTCAGTCAG	TAAAGGGGCGATATCGTTGTCTCT	265	(GA)7	60
OMO390	GR697093.1	12	CGCAGGGTTAATCGCACTGTCAT	ATTTGTTTGAGGATCGCCGTCAT	288	(TA)7	60
OMO391	GR699257.1	13	AGACATCTGTACGCTCTTTACGAA	AGTGCTAGAGGGAAGGGGCTGTA	290	(GAT)9	60
OMO392	GR698887.1	22	CTGGCTTAACTTCTCTACTGGACA	TCTACTCAAAACTGGCAACAAAAC	444	(GAATA)7	60
OMO394	GR696412.1	11	CATTTTGGCATATCCAGCATTTTT	GTTGTCACAGAGTGTACCCACAGC	259	(TA)7	60
OMO395	GR701233.1	22	AGATGCCTGAGCTGGAAAAGAGAT	TAAGCACCTGGATGGCATTATCAC	334	(CA)21	60
OMO396	GR701160.1	1	TGAGCTTACATTCGCATTTATCCA	CAAGGCAGTGCATCAGGGTATTAG	289	(GT)10	55
OMO397	GR693794.1	16	ACGCGTGTTTGAGATATTTAGATT	GAACAAACAAGGGGAGTGG	222	(GATT)7	60
OMO398	GR693774.1	6	ACCGGAACCAGGCTCAAAACTAT	TGTGTCTTCACCCCTTTCTCTGTA	408	(CA)9	60
OMO399	GR688866.1	16	GTACTGTGACCTTCCTTCTGTGAG	TCTAATGCAAGCCTCTAAACTACA	448	(CA)11	60
OMO402	GR693052.1	12	GGGTGGAGGTTTTAACAGTTGATG	TTGGCTCATTTTGTTACCGTGATG	369	(GT)9	60
OMO405	GR692701.1	10	CAGACGCTCGGGAGGCAAATA	TTCCCGGAAATCAATCAAACCTAA	352	(TGA)10	60
OMO407	GR688416.1	16	TGTGCAGCTTTCTTGGAGTTTCTA	TGGATTACTTAACGCAGCCTAACA	336	(GT)11	60
OMO409	GR688011.1	15	CTTGACTATGTAACGCATTCACTT	ATGATAGTAACGGCTGTTCCTGTG	334	(CA)8	55
OMO411	GR687886.1	7	TGAATACAGTTTGCATTGATGAAG	ACGGACAGACACTGCTCACATAAT	119	(GT)12	55
OMO412	GR686758.1	12	TTTTTGTGGATTTCGGTGAGG	GCAGCGTACCAGAGTTCAGG	278	(GT)8	55
OMO413	GR686645.1	12	ATACTGTGGATGTGAAGAAAGGTG	GCAGTTTGTATTAGACACAGCAGA	422	(GT)9	60
OMO414	GR686411.1	7	ATAATTAGTCACGCCAAAACAAAA	TGAGCTCCTACTATGGCTATTTCA	146	(GTTT)7	55
OMO415	GR692489.1	11	AGCGGCAATAGCAGCAAAGGAC	GACCCACTGGCATTAATCAACAGC	202	(GT)15	60
OMO416	GR692310.1	15	TCGGGAGGTGGAAGAACGATACA	CCACCCACCAAGTGAAGTGTGC	455	(GT)9	55
OMO418	GR692221.1	10	TGCTGCTTATCTGAATCTGGTGTT	GGTCCCATTTATGTGACTGAGGTG	333	(GT)9	55
OMO420	GR692153.1	11	TCCATTAAGTTTGCAGGGCTTGTT	CCGTGGGTTTGGTTTCCTCTC	331	(AGAT)15	55
OMO423	GR691841.1	10	AACCTCAAGAGGGGGCAAGAATA	CACCGCAATCCTATAATCCAGACC	331	(CA)11	60
OMO424	GR687536.1	13	GTCGGCTGATGGGTGTAGTGGAG	AAAGGCCGTGGGGAGGTGAG	146	(CA)13	60
OMO426	GR689482.1	18	ATGCGTGGTTATTAGGTGTGGTAT	TAATAGGATCGGTGACTTCAAACA	143	(AAGG)8	55
OMO429	GR685641.1	7	GCTGTGAGGTTTCTTTTTCGTGAC	CTGGGCCTTAGCTGTCCACTGTA	378	(GT)12	55
OMO430	GR685369.1	7	AAACCTTGTAGCGCAAATGATTCT	CTGGACGGCAGTGTAAACAGACT	459	(GT)10	55
OMO432	GR691476.1	1	AGTAGTTTTTGTTCATTAGAGACG	TAGTCACACTGATAATTTTTCTTG	224	(ATAG)15	50
OMO433	GR683132.1	23	ATGTAGCGCTATCCACCTTCCATT	AAAAAGAGGCAGGCGAGTTCATAC	284	(CA)18	60
OMO434	GR682705.1	7	GTAGCCTGAAGCCGGTTGTTGG	TTCGGATTTAGGACATCGTGATTT	309	(GAT)8	55
