# Supplementary material for: A microsatellite-based linkage map of salt tolerant tilapia (Oreochromis mossambicus x Oreochromis spp.) and mapping of sex-determining loci
Source: BMC Genomics. 2013 Jan 28;14:58. doi: 10.1186/1471-2164-14-58 (PMC3565888; doi:10.1186/1471-2164-14-58)
Supplement: Additional file 3 Table S2 — Recombination ratios between Mozambique tilapia and red tilapia, and female tilapia and male tilapia. [file 1471-2164-14-58-S3.xls]

## Sheet: Sheet1
Table S2 Recombination ratios between tilapias
LG	Maps of Mozambique tilapia and red tilapia				Maps of female and male
	Number of shared markers	Length (cM)			Number of shared markers	Length (cM)
		Mozambique	Red	M:R		Female	Male	F:M
1	9	15.4	9.1	1.7	10	12.8	22.1	0.58
2	15	31.9	58.4	0.55	9	10.5	8.4	1.25
3	4	25	18.8	1.33	9	57.2	68.5	0.84
4	8	43.9	54	0.81	11	49.5	36.7	1.35
5	4	26.9	24.5	1.1	4	28.7	27.9	1.03
6	11	55.1	52.9	1.04	12	55.5	53.8	1.03
7	24	59.6	59.4	1	27	74.5	56.8	1.31
8	10	60.4	51.4	1.18	11	57.8	57.8	1
9	9	35.8	42.9	0.84	9	49.8	54.7	0.91
10	13	48.4	38.6	1.25	17	55	45.5	1.21
11	9	44.1	47.7	0.93	14	56.7	51	1.11
12	15	48.4	53.5	0.9	19	50.2	45.8	1.1
13	6	42.7	51	0.84	6	36.4	42.9	0.85
14	11	41.3	77.1	0.54	12	50.4	65.4	0.77
15	13	57.5	26.5	2.17	10	49.6	18.8	2.64
16	17	54.7	52.1	1.05	15	56	54.8	1.02
17	6	2.2	11.1	0.2	5	6.8	12	0.57
18	12	55.1	55	1	11	58.8	54.7	1.08
19	11	34.7	33.4	1.04	13	50.4	39.9	1.26
20	10	25.9	31.3	0.83	13	62.8	41.2	1.52
21	6	17.4	12.6	1.38	16	43.7	48.2	0.91
22	9	39.8	20.6	1.94	8	57.5	43.9	1.31
Total	232	866.2	881.8	0.98	261	1030.6	950.8	1.08
