# Supplementary material for: A microsatellite-based linkage map of salt tolerant tilapia (Oreochromis mossambicus x Oreochromis spp.) and mapping of sex-determining loci
Source: BMC Genomics. 2013 Jan 28;14:58. doi: 10.1186/1471-2164-14-58 (PMC3565888; doi:10.1186/1471-2164-14-58)
Supplement: Additional file 5 Table S3 — Syntenies between the current and previous linkage maps in tilapia. [file 1471-2164-14-58-S5.xls]

## Sheet: Sheet1
Table S3 Syntenies between the current and previous linkage map (Lee,B.Y., 2005)
Current LG	Common markers	Previous LG	Unexpected syntnies
1	GM041,GM148,GM314,GM348,GM633	1	GM348(previous LG22)
2	GM223,GM420,GM516,GM542	2	GM516 (previous LG9)
3	GM139,GM150,GM180,GM385,GM526	3
4	GM403,GM506,GM509	4
5	GM006,GM017	5
6	GM108,GM182,GM240,GM390,GM440	6
7	GM031,GM075,GM208,GM227,GM281,GM365,GM386,GM431,GM513GM565	7
8	GM027,GM104,GM209,GM559,GM592	8，24
9	GM032,GM102,GM109,GM171,GM184,GM253,GM343,GM566	9
10	GM080,GM117,GM135,GM274,GM280,GM294,GM524,GM684	10
11	GM131,GM224,GM263,GM333,GM399,GM401	11
12	GM018,GM235,GM284,GM369,GM407,GM504,GM629	12
13	GM262,GM299,GM656	13
14	GM085,GM103,GM261,GM273,GM276,GM339,GM366	14
15	GM210,GM307,GM419,GM638	15
16	GM056,GM063,GM134,GM138,GM221,GM278,GM304,GM536,GM581GM609,GM671	16，21
17	GM167,GM188,GM323,GM342,GM655	17
18	GM666	18
19	GM112,GM124,GM175,GM287,GM371,GM634	19
20	GM120,GM122,GM363,GM552,GM627	20
21	GM021,GM234,GM515,GM517,GM538	22	GM021(previous LG5)
22	GM047,GM163,GM212,GM283,GM378	23
