# Supplementary material for: A microsatellite-based linkage map of salt tolerant tilapia (Oreochromis mossambicus x Oreochromis spp.) and mapping of sex-determining loci
Source: BMC Genomics. 2013 Jan 28;14:58. doi: 10.1186/1471-2164-14-58 (PMC3565888; doi:10.1186/1471-2164-14-58)
Supplement: Additional file 6 Table S4 — Locations of mapped markers in whole genome sequences of Nile tilapia. [file 1471-2164-14-58-S6.xls]

## Sheet: 序列及图谱位置比较
		Locus	GenBank No.	Linkage No.
147	scaffold_101\	Om12	00147 17 reads,	23	98.84	1295	7	2	333	1619	2368083	2369377	0	2459
157	scaffold_4\	Om13	00157 5 reads,	20	99.43	696	3	1	635	1330	7249082	7248388	0	1353
548	scaffold_71\	Omo18	00548 8 reads,	15	98.42	695	5	4	415	1107	3122285	3121595	0	1267
568	scaffold_4\	Om19	00568 15 reads,	20	97.47	396	1	9	322	717	2770824	2770438	1e-180	634
727	scaffold_127\	Om21	00727 3 reads,	19	97.99	399	2	2	429	822	1763131	1763528	0	720
793	scaffold_178\	Omo23	00793 11 reads,	16	99.17	1557	9	2	4	1557	635126	636681	0	2977
801	scaffold_47\	Omo24	00801 11 reads,	5	99.18	487	4	0	519	1005	1612153	1611667	0	934
855	scaffold_114\	Omo26	00855 14 reads,	13	98.94	1229	13	0	398	1626	2399189	2400417	0	2392
1140	scaffold_184\	Omo37	01140 10 reads,	17	98.62	507	5	1	511	1015	497134	496628	0	955
1147	scaffold_7\	Omo38	01147 5 reads,	23	99.11	1007	4	2	3	1004	3275226	3274220	0	1931
1188	scaffold_87\	Omo39	01188 8 reads,	11	98.89	1256	10	2	4	1258	77554	78806	0	2388
1337	scaffold_212\	Om40	01337 13 reads,	6	98.77	1302	6	2	328	1620	1063149	1064449	0	2467
1362	scaffold_256\	Omo41	01362 7 reads,	10	98.66	299	3	1	4	302	459034	459331	3e-160	566
1481	scaffold_17\	Omo43	01481 2 reads,	1	97.11	519	9	1	4	522	3282766	3283278	0	912
1502	scaffold_6\	Omo45	01502 4 reads,	7	99.05	631	3	2	4	634	7192635	7192008	0	1195
1618	scaffold_106\	Omo48	01618 5 reads,	2	96.17	392	13	2	4	395	181597	181986	0	702
1692	scaffold_159\	Omo49	01692 8 reads,	23	98.29	526	1	2	594	1119	1601207	1601724	0	971
1702	scaffold_3\	Omo50	01702 6 reads,	8	99.31	1165	6	1	4	1166	8012709	8011545	0	2262
1712	scaffold_45\	Omo51	01712 11 reads,	15	99.86	697	1	0	5	701	325103	325799	0	1379
1792	scaffold_32\	Omo52	01792 8 reads,	2	99.08	1416	6	4	1	1414	1314233	1315643	0	2683
1893	scaffold_66\	Omo54	01893 7 reads,	12	98.82	1102	4	3	4	1105	978231	979323	0	2090
1952	scaffold_105\	Omo55	01952 5 reads,	12	100	326	0	0	221	546	564349	564024	0	648
1978	scaffold_28\	Omo56	01978 6 reads,	22	98.57	911	4	3	294	1204	1340054	1339153	0	1702
2151	scaffold_51\	Omo57	02151 10 reads,	10	97.94	777	9	2	844	1615	1859645	1858871	0	1415
2259	scaffold_262\	Om59	02259 4 reads,	6	98.21	112	2	0	278	389	788863	788752	5e-52	207
2477	scaffold_222-2(A8)	Om61	02477 6 reads,	1	99.86	723	1	0	4	726	247630	248352	0	1428
2487	scaffold_28\	Om62	02487 5 reads,	22	97.62	839	2	5	34	857	1314863	1314028	0	1493
2631	scaffold_60\	Om64	02631 10 reads,	6	99.2	1617	7	4	9	1619	932433	930817	0	3106
2675	scaffold_103\	Om65	02675 5 reads,	7	98.99	990	4	2	4	987	1612152	1613141	0	1881
2863	scaffold_476\	Om67	02863 4 reads,	6	99.5	795	3	1	4	797	172884	172090	0	1552
2897	scaffold_361\	Om68	02897 22 reads,	14	99.94	1588	1	0	1	1588	368910	367323	0	3145
2908	scaffold_45\	Om69	02908 6 reads,	15	97.72	923	8	5	109	1030	4368761	4367851	0	1670
2942	scaffold_28\	Om70	02942 7 reads,	22	97.97	1576	10	5	4	1579	2298037	2296484	0	2885
2957	scaffold_20-2(A2)	Om71	02957 8 reads,	19	99.13	1487	8	4	6	1492	3360826	3359345	0	2846
2968	scaffold_4\	Om72	02968 8 reads,	20	99.3	568	4	0	5	572	4628478	4627911	0	1109
3255	scaffold_126\	Om74	03255 7 reads,	15	99.16	1189	4	2	4	1186	2230136	2231324	0	2280
3283	scaffold_124\	Om75	03283 8 reads,	4	98.67	900	4	2	597	1488	1709810	1708911	0	1705
3523	scaffold_27\	Om79	03523 10 reads,	7	99.02	1641	11	4	4	1639	1307831	1306191	0	3144
3529	scaffold_131\	Om80	03529 7 reads,	18	99.58	706	0	2	194	897	1113954	1114658	0	1362
3543	scaffold_235\	Om81	03543 4 reads,	19	99.25	1341	9	1	4	1344	550699	549360	0	2597
3758	scaffold_38\	Om85	03758 5 reads,	19	99.67	307	1	0	237	543	4506055	4506361	3e-172	606
3894	scaffold_17\	Om86	03894 9 reads,	1	99.13	1614	13	1	4	1616	6137968	6139581	0	3133
3904	scaffold_308\	Om87	03904 2 reads,	22	98.69	609	0	2	4	612	483388	483988	0	1140
3938	scaffold_124\	Om88	03938 6 reads,	4	98.14	858	4	2	4	849	1772066	1772923	0	1599
3982	scaffold_15\	Omo89	03982 9 reads,	8	97.64	424	6	1	479	902	689267	689686	0	765
3990	scaffold_2\	Om90	03990 9 reads,	13	99.73	1463	4	0	4	1466	8184983	8186445	0	2884
3995	scaffold_1\	Om91	03995 7 reads,	18	98.66	1123	5	4	4	1125	4606834	4605721	0	2103
4086	scaffold_84\	Om92	04086 4 reads,	4	98.86	966	4	3	4	965	2808239	2809201	0	1817
4152	scaffold_172\	Om93	04152 10 reads,	2	98.95	1625	14	1	1	1622	227031	225407	0	3135
4163	scaffold_162\	Om94	04163 8 reads,	14	98.83	1619	11	4	4	1620	1490884	1492496	0	3061
4444	scaffold_33\	Om97	04444 4 reads,	20	97	333	0	1	5	337	3338300	3338622	5e-168	591
4590	scaffold_10\	Omo99	04590 4 reads,	15	97.8	1181	13	4	4	1180	922562	923733	0	2137
4651	scaffold_20-2(A2)	Om100	04651 8 reads,	19	98.65	1560	10	3	98	1655	2504529	2506079	0	2949
4659	scaffold_32\	Om101	04659 3 reads,	2	99.62	524	2	0	4	527	633415	633938	0	1023
4676	scaffold_174\	Om102	04676 2 reads,	12	96.88	673	11	2	3	665	875110	875782	0	1168
4687	scaffold_6\	Om103	04687 17 reads,	7	98.61	793	7	2	522	1312	3230563	3231353	0	1492
4723	scaffold_604\	Omo104	04723 2 reads,	4	99.84	637	1	0	4	640	52915	52279	0	1255
4859	scaffold_290\	Om105	04859 5 reads,	10	98.25	1088	14	3	4	1091	455874	454792	0	2013
5260	scaffold_101\	Om106	05260 6 reads,	23	99.14	1164	8	1	3	1166	218385	217224	0	2249
5366	scaffold_11\	Om107	05366 7 reads,	23	98.1	1366	23	2	3	1366	6568041	6566677	0	2509
5457	scaffold_45\	Om109	05457 9 reads,	15	99.34	1519	4	4	2	1517	371142	372657	0	2916
5523	scaffold_40\	Om112	05523 2 reads,	1	99.09	658	5	1	3	660	4508122	4507466	0	1270
5537	scaffold_179\	Om114	05537 2 reads,	12	98.37	306	2	1	280	585	116623	116321	1e-162	574
5561	scaffold_46\	Om115	05561 4 reads,	4	98.36	1399	9	3	137	1523	3883387	3881991	0	2614
5578	scaffold_12\	Om116	05578 3 reads,	13	99.06	852	4	1	4	851	6955032	6955883	0	1645
5613	scaffold_97\	Om117	05613 7 reads,	12	99.07	1072	5	3	325	1394	1120196	1119128	0	2032
5879	scaffold_287\	Om121	05879 3 reads,	1	99.7	332	1	0	495	826	734319	733988	0	651
5898	scaffold_81\	Om122	05898 4 reads,	10	98.39	1118	5	3	1	1106	1977641	1976525	0	2080
6083	scaffold_237\	Om126	06083 7 reads,	22	98.95	1619	9	5	4	1617	3709	2094	0	3072
6120	scaffold_8\	Om127	06120 2 reads,	14	98.75	562	4	1	10	568	8490724	8491285	0	1065
6161	scaffold_179\	Om128	06161 4 reads,	12	99.72	707	2	0	1	707	879469	880175	0	1387
6164	scaffold_4\	Om129	06164 8 reads,	20	99.38	972	6	0	665	1636	4184160	4185131	0	1889
6228	scaffold_22\	Om130	06228 3 reads,	16	99.16	952	6	1	4	955	1366407	1367356	0	1846
6279	scaffold_1\	Om131	06279 5 reads,	18	98.86	1141	5	2	4	1136	8331027	8332167	0	2170
6338	scaffold_112\	Om132	06338 2 reads,	6	97.6	333	6	1	6	338	1674744	1674414	5e-175	614
6571	scaffold_107\	Omo155	06571 2 reads,	5	98.84	601	7	0	4	604	645608	645008	0	1152
6597	scaffold_8\	Omo156	06597 5 reads,	7	98.77	1138	5	3	4	1141	46770	45642	0	2154
6612	scaffold_9\	Omo157	06612 4 reads,	7	99.14	816	7	0	241	1056	3742588	3741773	0	1572
6890	scaffold_15\	Omo158	06890 9 reads,	8	98.46	1104	10	3	203	1306	143814	144910	0	2073
7114	scaffold_30\	Omo159	07114 2 reads,	7	98.21	447	2	3	4	445	3554592	3554147	0	805
7281	scaffold_57\	Omo160	07281 4 reads,	2	98.04	716	13	1	3	717	460327	461042	0	1316
7361	scaffold_165\	Omo161	07361 3 reads,	4	98.43	383	0	2	32	414	296066	296442	0	704
7453	scaffold_469\	Omo162	07453 4 reads,	22	99.6	248	1	0	123	370	16751	16998	1e-135	484
7728	scaffold_222\	Omo165	07728 10 reads,	1	97.7	1263	17	5	4	1263	786730	787983	0	2279
7842	scaffold_105\	Omo166	07842 8 reads,	12	98.51	1143	11	5	141	1283	1732315	1733451	0	2118
7852	scaffold_5\	Om167	07852 3 reads,	9	96.9	548	7	3	350	893	2374638	2375179	0	969
8056	scaffold_6\	Om170	08056 8 reads,	7	97.43	1517	29	4	4	1515	5756489	5754978	0	2797
8212	scaffold_30\	Om171	08212 7 reads,	7	97.88	519	4	6	793	1309	1711296	1710783	0	915
8229	scaffold_530\	Om172	08229 8 reads,	4	99.23	1298	9	1	252	1548	8286	6989	0	2520
8274	scaffold_330\	Om173	08274 2 reads,	16	97.9	714	6	2	4	717	146148	146852	0	1315
8302	scaffold_45\	Om174	08302 14 reads,	15	99.61	1283	2	2	137	1416	4172671	4171389	0	2491
8334	scaffold_46\	Om175	08334 5 reads,	4	98.74	1112	6	1	6	1109	3225924	3227035	0	2120
8387	scaffold_36\	Om177	08387 10 reads,	2	99.89	886	0	1	690	1575	3286524	3287408	0	1742
8388	scaffold_39\	Om178	08388 6 reads,	12	97.6	1040	10	4	306	1345	81238	80214	0	1887
8466	scaffold_128\	Om179	08466 9 reads,	18	98.38	1170	18	1	3	1172	314658	313490	0	2221
8550	scaffold_11\	Om180	08550 5 reads,	23	98.1	1053	5	4	4	1042	6425458	6426509	0	1934
8566	scaffold_33\	Om181	08566 5 reads,	20	98.76	1207	8	2	4	1210	1429489	1430688	0	2299
8725	scaffold_14\	Om182	08725 5 reads,	14	99.34	910	4	1	254	1161	993879	992970	0	1764
8727	scaffold_46\	Omo183	08727 2 reads,	4	97.8	545	8	3	3	546	4135580	4135039	0	1000
8835	scaffold_2\	Omo184	08835 14 reads,	13	98.47	1631	13	6	1	1625	5246101	5244477	0	3057
8838	scaffold_364\	Om186	08838 10 reads,	3	98.58	1623	15	5	1	1620	55755	54138	0	3012
8998	scaffold_17\	Om188	08998 5 reads,	1	97.56	1105	14	4	4	1096	2563152	2564255	0	2004
9045	scaffold_8\	Omo189	09045 6 reads,	7	98.48	1183	12	3	4	1182	3374262	3373082	0	2217
9114	scaffold_92\	Omo190	09114 5 reads,	11	97.35	980	14	2	4	983	1731238	1732205	0	1756
9172	scaffold_47\	Omo192	09172 7 reads,	5	99.13	1618	10	2	1	1618	1740028	1741641	0	3116
9283	scaffold_138\	Omo193	09283 3 reads,	7	99.34	602	2	1	223	824	1077606	1077007	0	1164
9322	scaffold_106\	Omo194	09322 3 reads,	2	98.17	763	6	2	4	766	746872	746118	0	1418
9635	scaffold_172\	Omo195	09635 3 reads,	2	99.02	921	8	1	90	1010	968460	967541	0	1762
9879	scaffold_571\	Omo197	09879 2 reads,	19	99.31	437	2	1	179	615	56931	56496	0	845
9889	scaffold_18\	Omo198	09889 2 reads,	4	98.01	603	8	1	1	603	2880255	2879657	0	1103
10084	scaffold_79\	Omo200	10084 6 reads,	6	98.24	624	5	3	931	1550	1994970	1994349	0	1133
10537	scaffold_52\	Omo204	10537 3 reads,	7	99.01	604	5	1	4	607	151566	150964	0	1168
10595	scaffold_92\	Omo205	10595 7 reads,	11	99.01	1622	11	5	1	1622	576854	575238	0	3106
10713	scaffold_13\	Omo207	10713 3 reads,	5	99.52	626	3	0	217	842	4225292	4225917	0	1232
10812	scaffold_28\	Omo209	10812 3 reads,	22	98.08	624	8	1	346	965	1088211	1087588	0	1164
10819	scaffold_44\	Omo210	10819 2 reads,	19	99.11	563	3	1	4	564	3520891	3520329	0	1070
11161	scaffold_71\	Omo213	11161 3 reads,	15	97.68	431	4	1	4	434	2220330	2219906	0	792
11211	scaffold_278\	Omo215	11211 2 reads,	18	95.12	246	2	4	1	244	468024	467787	1e-102	373
11274	scaffold_116\	Omo216	11274 3 reads,	3	98.61	863	9	2	4	866	971123	971982	0	1623
11461	scaffold_278\	Omo217	11461 4 reads,	18	98.77	734	7	1	3	734	467499	468232	0	1404
11477	scaffold_125\	Omo218	11477 6 reads,	16	98.94	849	5	1	3	851	1252886	1253730	0	1635
11482	scaffold_9\	Omo219	11482 3 reads,	7	98.28	756	8	2	348	1103	1182053	1182803	0	1398
11508	scaffold_256\	Omo220	11508 7 reads,	10	98.92	646	1	1	959	1604	317355	316716	0	1230
11518	scaffold_102\	Omo222	11518 2 reads,	10	99.31	434	3	0	5	438	1881584	1882017	0	853
11526	scaffold_118\	Omo223	11526 3 reads,	15	99.76	838	2	0	4	841	303591	304428	0	1656
11601	scaffold_224\	Omo224	11601 2 reads,	4	99.02	712	7	0	7	718	330306	329595	0	1382
11606	scaffold_126\	Omo225	11606 5 reads,	7	99.59	1456	5	1	4	1459	13061	11607	0	2848
11666	scaffold_16\	Omo226	11666 3 reads,	4	97	933	18	1	4	936	4745613	4744691	0	1684
11701	scaffold_63\	Omo227	11701 10 reads,	20	98.71	1624	12	2	4	1619	769899	771521	0	3098
11749	scaffold_117\	Omo228	11749 3 reads,	22	99.64	836	3	0	214	1049	1400998	1400163	0	1634
11834	scaffold_48\	Omo229	11834 3 reads,	23	97.69	735	7	4	4	738	702110	701386	0	1328
11874	scaffold_39\	Omo230	11874 3 reads,	12	95.32	641	14	3	4	636	742761	743393	0	1060
11915	scaffold_253\	Omo231	11915 10 reads,	14	96.62	533	5	10	1094	1622	691349	691872	0	846
12083	scaffold_12\	Omo232	12083 4 reads,	13	97.23	721	10	4	80	791	475550	474831	0	1291
12098	scaffold_8\	Omo233	12098 2 reads,	7	99.26	407	2	1	403	809	697292	696887	0	787
12105	scaffold_131\	Omo234	12105 3 reads,	18	100	381	0	0	395	775	1978631	1978251	0	757
12114	scaffold_125\	Omo235	12114 3 reads,	16	98.4	1184	9	1	86	1259	1389721	1390904	0	2237
12202	scaffold_55\	Omo236	12202 4 reads,	18	97.19	392	11	0	813	1204	3875833	3876224	0	691
12269	scaffold_3\	Omo238	12269 2 reads,	8	97.6	333	4	1	5	337	2191044	2191372	7e-175	615
12368	scaffold_56\	Omo241	12368 2 reads,	3	98.08	626	10	2	98	723	1522142	1522765	0	1155
12427	scaffold_55\	Omo242	12427 2 reads,	18	99.11	447	2	1	3	447	3895394	3895840	0	858
12464	scaffold_7\	Omo244	12464 4 reads,	23	98.27	1041	8	4	100	1136	887746	888780	0	1919
12492	scaffold_10\	Omo245	12492 3 reads,	15	98.82	763	9	0	4	766	375837	375075	0	1451
12563	scaffold_28\	Omo247	12563 6 reads,	22	99.06	743	5	1	677	1419	1227330	1228070	0	1413
12577	scaffold_23\	Omo248	12577 2 reads,	2	98.52	610	6	1	12	618	880082	879473	0	1155
12637	scaffold_49\	Omo249	12637 2 reads,	15	98.08	834	8	2	4	829	2886258	2887091	0	1548
12663	scaffold_50\	Omo250	12663 2 reads,	10	97.46	708	6	2	4	709	3613159	3613856	0	1280
12738	scaffold_94\	Omo251	12738 3 reads,	1	99.05	1259	11	1	4	1261	1546709	1547967	0	2413
12882	scaffold_33\	Omo253	12882 3 reads,	20	99.68	317	0	1	822	1137	1939892	1939576	4e-175	615
13011	scaffold_67\	Omo255	13011 3 reads,	8	98.29	996	5	3	3	988	2080000	2079007	0	1854
13176	scaffold_185\	Omo259	13176 3 reads,	13	97.37	1027	18	3	4	1029	359085	360103	0	1882
13341	scaffold_25\	Omo261	13341 6 reads,	11	98.56	1600	16	3	1	1596	4701955	4703551	0	3041
13440	scaffold_253\	Omo262	13440 4 reads,	14	97.71	1223	14	4	3	1213	825458	824238	0	2222
13481	scaffold_142\	Omo264	13481 2 reads,	11	96.76	525	7	4	1	517	310164	309642	0	922
13483	scaffold_226\	Omo265	13483 4 reads,	6	98.51	269	1	3	21	288	505771	506037	4e-134	479
13662	scaffold_188\	Omo268	13662 7 reads,	2	98.63	1023	4	1	77	1099	119959	120971	0	1942
13717	scaffold_137\	Omo269	13717 4 reads,	14	98.08	1145	13	3	32	1170	1852954	1851813	0	2119
13726	scaffold_64\	Omo270	13726 4 reads,	5	98.9	905	7	2	37	940	2033994	2033092	0	1714
13727	scaffold_14\	Omo271	13727 3 reads,	14	95.91	318	2	2	593	910	4822372	4822678	2e-149	531
13747	scaffold_41\	Omo272	13747 3 reads,	2	98.89	449	3	1	550	996	2650893	2650445	0	848
13852	scaffold_218\	Omo274	13852 2 reads,	3	94.01	851	34	7	23	861	549034	548189	0	1262
13884	scaffold_212\	Omo276	13884 2 reads,	6	98.28	348	6	0	4	351	796177	796524	0	666
13891	scaffold_3\	Omo277	13891 5 reads,	8	97.84	232	5	0	405	636	7987026	7987257	1e-122	442
13914	scaffold_7\	Omo278	13914 3 reads,	23	97.38	916	23	1	3	918	6608126	6609040	0	1706
13933	scaffold_105\	Omo280	13933 2 reads,	12	98.97	876	8	1	4	879	645933	646807	0	1683
14010	scaffold_127\	Omo281	14010 5 reads,	19	98.02	1160	20	3	462	1620	839250	838093	0	2142
14086	scaffold_4\	Omo282	14086 3 reads,	20	98.91	825	1	2	4	820	4503898	4503074	0	1565
14108	scaffold_36\	Omo283	14108 2 reads,	2	98.16	977	11	2	4	980	3465887	3464918	0	1796
14129	scaffold_169\	Omo285	14129 2 reads,	12	99	901	6	2	4	903	885801	886699	0	1727
14156	scaffold_0	Omo287	14156 4 reads,	1	98.36	1340	11	2	4	1342	3157952	3156623	0	2515
14181	scaffold_229\	Omo288	14181 2 reads,	20	99.14	811	5	1	4	812	722062	722872	0	1567
14207	scaffold_41\	Omo289	14207 2 reads,	2	98.33	657	5	1	4	654	2559225	2558569	0	1233
14281	scaffold_8\	Omo291	14281 2 reads,	7	98.65	443	6	0	340	782	569834	570276	0	837
14342	scaffold_0	Omo293	14342 3 reads,	1	96.87	1119	16	4	3	1121	6413398	6412299	0	2011
14355	scaffold_177\	Omo294	14355 2 reads,	7	97.73	661	7	4	4	657	1437540	1436881	0	1199
14436	scaffold_92\	Omo295	14436 2 reads,	11	97.99	648	7	2	4	651	2108698	2109339	0	1189
14492	scaffold_223\	Omo297	14492 5 reads,	10	97.86	1121	11	10	258	1371	933233	934347	0	1983
14529	scaffold_51\	Omo298	14529 3 reads,	10	98.16	653	7	1	1	653	2263696	2263049	0	1228
14535	scaffold_21\	Omo299	14535 4 reads,	4	98.29	996	11	2	632	1621	1148463	1147468	0	1858
14536	scaffold_223\	Omo300	14536 4 reads,	10	98.99	887	8	1	41	927	143761	144646	0	1710
14573	scaffold_117\	Omo301	14573 2 reads,	22	99.24	791	4	1	4	792	449223	448433	0	1525
14593	scaffold_4\	Omo302	14593 2 reads,	20	99.06	426	4	0	425	850	7465476	7465901	0	819
14612	scaffold_292\	Omo303	14612 2 reads,	6	98.03	406	5	1	2	407	578160	577758	0	742
14645	scaffold_28\	Omo304	14645 2 reads,	22	97.99	498	6	1	4	497	1339113	1338616	0	921
14712	scaffold_117\	Omo305	14712 2 reads,	22	97.91	670	7	2	119	781	1997574	1998243	0	1236
14721	scaffold_79\	Omo306	14721 4 reads,	6	98.7	920	12	0	169	1088	1656476	1655557	0	1768
14746	scaffold_4\	Omo307	14746 2 reads,	20	99.47	563	2	1	4	565	3315061	3315623	0	1084
14760	scaffold_97\	Omo308	14760 2 reads,	12	97.47	277	7	0	4	280	706998	707274	6e-146	517
14774	scaffold_188\	Omo309	14774 2 reads,	2	99.68	630	2	0	4	633	493192	493821	0	1233
14921	scaffold_326\	Omo310	14921 2 reads,	19	99.15	591	5	0	4	594	203339	202749	0	1153
14957	scaffold_26\	Omo311	14957 2 reads,	22	97.89	475	7	1	304	778	5001892	5002363	0	868
15070	scaffold_146\	Omo312	15070 2 reads,	8	98.75	321	2	2	1	321	554240	553922	3e-170	598
15164	scaffold_52\	Omo313	15164 3 reads,	7	99.14	818	2	2	7	820	1715353	1716169	0	1568
15225	scaffold_116\	Omo315	15225 3 reads,	9	98.28	756	12	1	132	886	581908	581153	0	1437
15260	scaffold_8\	Omo316	15260 2 reads,	7	97.83	184	4	0	136	319	5605145	5605328	2e-93	343
15285	scaffold_32\	Omo317	15285 2 reads,	2	98.96	386	4	0	409	794	1207152	1206767	0	738
15376	scaffold_45\	Omo318	15376 2 reads,	15	96.34	246	3	1	240	485	724240	724001	3e-117	422
15429	scaffold_51\	Omo320	15429 3 reads,	10	98.61	216	1	2	193	407	1207992	1208206	6e-107	389
15444	scaffold_231\	Omo321	15444 4 reads,	12	98.39	807	3	1	1	807	238064	237268	0	1522
15524	scaffold_22\	Omo322	15524 4 reads,	16	99.26	543	3	1	688	1229	126128	126670	0	1050
15611	scaffold-107-2(A6)	Omo325	15611 3 reads,	5	100	469	0	0	120	588	55132	55600	0	932
15641	scaffold_84\	Omo326	15641 3 reads,	4	98.45	708	11	0	4	711	1084329	1085036	0	1333
15657	scaffold_65\	Omo327	15657 2 reads,	18	98.32	536	2	3	374	903	1695501	1696035	0	980
15714	scaffold_205\	Omo329	15714 2 reads,	14	98.99	593	5	1	3	595	1192173	1191582	0	1134
15746	scaffold_35\	Omo330	15746 2 reads,	17	98.89	628	4	2	333	958	2845554	2844928	0	1190
15777	scaffold_25\	Omo331	15777 2 reads,	11	99.45	915	4	1	4	918	62458	61545	0	1777
15799	scaffold_45\	Omo332	15799 4 reads,	15	98.45	1356	18	2	16	1371	3470526	3471878	0	2549
15959	scaffold_112\	Omo335	15959 2 reads,	6	99	300	1	1	683	980	1823032	1822733	1e-160	567
15996	scaffold_127\	Omo336	15996 2 reads,	19	99.12	791	6	1	4	794	1633290	1632501	0	1525
16084	scaffold_228\	Omo337	16084 2 reads,	9	97.45	980	23	2	5	984	829737	828760	0	1796
16173	scaffold_1\	Omo340	16173 2 reads,	18	99.16	356	3	0	322	677	9125600	9125245	0	685
16199	scaffold_413\	Omo341	16199 2 reads,	18	98.76	725	3	1	59	777	197978	198702	0	1373
16231	scaffold_5\	Omo342	16231 4 reads,	9	97.9	1616	15	8	1	1613	3833542	3835141	0	2935
16359	scaffold_21\	Omo344	16359 2 reads,	4	98.61	646	4	2	4	646	3094150	3093507	0	1210
16415	scaffold_39\	Omo346	16415 2 reads,	12	97.3	1000	10	3	4	1003	837238	836256	0	1793
16460	scaffold_266\	Omo347	16460 2 reads,	20	98.58	564	5	1	4	567	453265	452705	0	1070
16489	scaffold_140\	Omo348	16489 3 reads,	10	98.55	1244	15	2	4	1246	240185	238944	0	2341
16513	scaffold_66\	Omo350	16513 6 reads,	12	99.04	1358	11	1	261	1616	1762831	1761474	0	2628
16543	scaffold_75\	Omo351	16543 2 reads,	3	99.12	1021	8	1	4	1024	467528	466509	0	1960
16619	scaffold_412\	Omo352	16619 2 reads,	3	97.94	970	9	6	4	969	70972	71934	0	1737
16627	scaffold_41\	Omo353	16627 2 reads,	2	97.26	583	3	2	334	903	570593	570011	0	1049
16649	scaffold_84\	Omo354	16649 2 reads,	4	98.5	734	10	1	2	735	836341	837073	0	1375
16686	scaffold_104\	Omo355	16686 3 reads,	16	98.15	596	9	1	4	599	1484882	1485475	0	1130
16695	scaffold_141\	Omo356	16695 2 reads,	6	98.5	868	4	1	100	967	1245169	1244311	0	1641
16722	scaffold_1\	Omo357	16722 2 reads,	18	98	1000	8	5	4	993	5495735	5496732	0	1819
16847	scaffold_42\	Omo360	16847 2 reads,	20	99.16	474	4	0	201	674	3728521	3728048	0	922
16849	scaffold_9\	Omo361	16849 2 reads,	7	98.86	701	6	2	259	959	7867847	7867149	0	1310
16858	scaffold_128\	Omo362	16858 3 reads,	18	98.38	1108	9	5	4	1107	232002	230900	0	2053
16860	scaffold_8\	Omo363	16860 3 reads,	7	99.25	1195	9	0	3	1197	1782402	1781208	0	2337
16925	scaffold_36\	Omo365	16925 2 reads,	2	97.83	552	4	2	4	553	975417	975962	0	1005
16929	scaffold_77\	Omo366	16929 2 reads,	16	98.27	869	7	2	4	872	2943456	2944316	0	1631
16937	scaffold_469\	Omo367	16937 2 reads,	22	99.18	728	4	1	1	726	186697	185970	0	1390
16945	scaffold_93\	Omo368	16945 2 reads,	17	99.22	773	5	1	282	1053	2293339	2294111	0	1492
16952	scaffold_114\	Omo369	16952 3 reads,	13	98.74	1345	15	2	23	1367	2431450	2430108	0	2568
16957	scaffold_69\	Omo370	16957 2 reads,	22	99.42	863	2	3	154	1014	365874	366735	0	1647
17020	scaffold_162\	Omo372	17020 2 reads,	14	98.53	884	7	2	4	887	1184702	1183825	0	1667
17034	scaffold_19\	Omo373	17034 2 reads,	14	99.22	1028	6	1	4	1029	3219124	3220151	0	1984
17122	scaffold_112\	Omo374	17122 2 reads,	6	97.89	712	7	2	231	940	1095823	1095118	0	1308
17197	scaffold_26\	Omo375	17197 4 reads,	22	98.72	1489	17	2	4	1491	4926012	4927499	0	2848
17298	scaffold_222\	Omo376	17298 2 reads,	1	99.3	855	4	1	140	992	416366	415512	0	1652
17340	scaffold_50\	Omo377	17340 2 reads,	10	98.68	987	4	3	4	981	1834866	1833880	0	1847
17349	scaffold_54\	Omo378	17349 2 reads,	16	98.47	1043	8	1	4	1038	135992	134950	0	1962
17422	scaffold_10\	Omo379	17422 2 reads,	15	99.14	696	4	2	4	698	3936305	3936999	0	1332
17449	scaffold_111\	Omo380	17449 3 reads,	11	99.64	1377	4	1	4	1380	539549	540924	0	2693
17591	scaffold_36\	Omo381	17591 2 reads,	2	99.17	842	6	1	4	845	2923072	2923912	0	1616
17638	scaffold_93\	Omo382	17638 2 reads,	17	99.43	700	2	2	4	702	265814	266512	0	1350
17845	scaffold_32\	Omo383	17845 2 reads,	2	98.95	1043	7	2	4	1046	4107292	4106254	0	1984
17947	scaffold_10\	Omo384	17947 2 reads,	15	98.96	769	6	1	107	873	2393371	2394139	0	1460
GM006	scaffold_19\	GM006		5	97.21	215	0	2	1	209	967648	967862	6e-102	371
GM017	scaffold_13\	GM017		5	99.08	217	2	0	99	315	4393136	4393352	7e-115	414
GM018	scaffold_66\	GM018		12	93.18	337	3	4	61	397	1283151	1283467	4e-137	488
GM021	scaffold_28\	GM021		22	98.95	191	2	0	148	338	3515429	3515239	2e-99	363
GM027	scaffold_471\	GM027		8	94.53	402	6	3	1	402	126173	125788	4e-178	624
GM031	scaffold_27\	GM031		7	98.42	316	5	0	1	316	275949	276264	5e-167	587
GM032	scaffold_24\	GM032		9	99.62	263	1	0	200	462	2706839	2706577	7e-145	513
GM041	scaffold_40\	GM041		1	98.43	319	1	2	1	317	4443148	4443464	3e-165	581
GM047	scaffold_101\	GM047		23	94.86	350	10	1	6	347	1502362	1502711	4e-158	557
GM056	scaffold_54-2(A4)	GM056		16	95.06	344	4	3	18	359	1783650	1783982	6e-155	547
GM063	scaffold_22\	GM063		16	98.1	315	6	0	71	385	2778674	2778360	3e-165	581
GM075	scaffold_8\	GM075		7	98.87	177	2	0	170	346	2816936	2817112	6e-91	335
GM080	scaffold_102\	GM080		10	96.06	482	4	3	1	467	1206476	1206957	0	809
GM085	scaffold_293\	GM085		14	99.47	190	1	0	154	343	722410	722221	4e-101	369
GM102	scaffold_5\	GM102		9	97.8	318	1	2	1	318	1940432	1940743	8e-161	567
GM103	scaffold_170\	GM103		14	96.31	352	5	2	1	352	1139714	1140057	6e-168	591
GM104	scaffold_76\	GM104		8	96.8	406	5	3	1	400	2163862	2163459	0	692
GM108	scaffold_112\	GM108		6	99.03	414	2	2	59	472	2108734	2108323	0	773
GM109	scaffold_228\	GM109		9	99.03	412	0	3	1	410	27759	27350	0	763
GM112	scaffold_20\	GM112		19	96.48	199	7	0	29	227	1623876	1623678	5e-94	345
GM117	scaffold_90\	GM117		10	100	248	0	0	95	342	1773328	1773575	2e-138	492
GM120	scaffold_42\	GM120		20	97.65	425	6	1	10	434	1500653	1501073	0	765
GM122	scaffold_4\	GM122		20	98.65	297	2	2	129	425	2894680	2894974	6e-153	541
GM124	scaffold_20\	GM124		19	94.25	261	7	1	2	254	1516025	1515765	1e-111	404
GM131	scaffold_111\	GM131		11	98.62	436	0	2	1	436	222411	222840	0	809
GM134	scaffold_164\	GM134		16	93.51	385	10	3	100	470	1181407	1181790	8e-164	577
GM135	scaffold_277\	GM135		10	94.87	195	8	2	153	347	553109	553301	1e-78	293
GM138	scaffold_77\	GM138		16	96.62	473	9	3	1	467	1160784	1160313	0	803
GM139	scaffold_448\	GM139		3	93.42	471	17	3	2	458	228431	228901	0	688
GM148	scaffold_40\	GM148		1	97.41	232	6	0	109	340	2223812	2223581	2e-116	418
GM150	scaffold_336\	GM150		3	96.05	430	5	2	1	420	149063	149490	0	722
GM163	scaffold_160\	GM163		23	97.66	385	0	3	1	385	730959	730584	0	680
GM167	scaffold_35\	GM167		17	96.91	324	0	1	1	314	2248400	2248723	6e-163	573
GM171	scaffold_24\	GM171		9	98.78	245	2	1	1	245	4634155	4634398	4e-127	454
GM175	scaffold_59\	GM175		19	97.55	204	0	1	62	265	2935143	2934945	2e-100	365
GM180	scaffold_143\	GM180		3	95.54	314	2	2	1	314	1767856	1768157	1e-145	515
GM182	scaffold_61\	GM182		6	96.4	417	7	2	1	417	3062700	3063108	0	708
GM184	scaffold_216\	GM184		9	100	188	0	0	1	188	481176	480989	2e-102	373
GM188	scaffold_93\	GM188		17	91.92	334	12	3	55	388	1971441	1971759	8e-129	460
GM208	scaffold_171\	GM208		7	100	134	0	0	1	134	31638	31505	4e-70	266
GM209	scaffold_76\	GM209		8	97.87	282	6	0	66	347	1117839	1117558	2e-147	521
GM210	scaffold_439\	GM210		15	95.62	274	12	0	1	274	115023	114750	3e-126	452
GM212	scaffold_101\	GM212		23	91.35	416	20	3	41	452	602434	602031	1e-158	559
GM221	scaffold_241\	GM221		16	98.46	195	3	0	123	317	948116	948310	2e-99	363
GM221	scaffold_119\	GM221		16	96.21	211	7	1	110	320	674501	674710	7e-95	347
GM221	scaffold_1431\	GM221		16	96.21	211	7	1	110	320	1946	2155	8e-95	347
GM223	scaffold_151\	GM223		2	92.8	375	20	7	307	680	1097094	1097462	9e-140	498
GM223	scaffold_1\	GM223		2	92.47	372	21	7	310	680	1497793	1498158	2e-135	484
GM223	scaffold_217\	GM223		2	94.03	318	16	3	310	627	21280	21594	5e-132	472
GM224	scaffold_208\	GM224		11	98.05	359	7	0	1	359	363966	363608	0	656
GM227	scaffold_9\	GM227		7	96.93	163	5	0	1	163	5989560	5989398	2e-75	283
GM234	scaffold_237\	GM234		22	95.95	543	9	6	1	536	326875	326339	0	876
GM235	scaffold_43\	GM235		12	98.55	344	3	1	1	344	3861639	3861980	0	636
GM240	scaffold_112\	GM240		6	99.15	470	0	1	1	470	2104376	2103911	0	898
GM253	scaffold_5\	GM253		9	95.11	307	1	2	1	293	7445584	7445890	6e-140	498
GM261	scaffold_70\	GM261		14	93.09	304	8	2	5	308	375621	375331	1e-127	456
GM262	scaffold_2\	GM262		13	93.71	429	20	1	1	429	8436851	8436430	0	640
GM263	scaffold_91\	GM263		11	98.88	267	3	0	152	418	1667984	1668250	2e-142	505
GM273	scaffold_14\	GM273		14	97.75	178	4	0	1	178	463367	463190	6e-87	321
GM274	scaffold_90\	GM274		10	96.86	446	7	7	140	584	2059571	2059132	0	722
GM276	scaffold_253\	GM276		14	95.55	494	9	3	1	481	98292	97799	0	809
GM278	scaffold_22\	GM278		16	99.07	108	1	0	107	214	1982878	1982985	9e-53	206
GM280	scaffold_102\	GM280		10	96.25	400	2	3	1	395	2363549	2363158	0	670
GM281	scaffold_8\	GM281		7	96.39	277	6	3	85	359	2690945	2690671	6e-125	448
GM283	scaffold_101\	GM283		23	98.96	193	1	1	121	312	2207625	2207433	2e-98	359
GM284	scaffold_39\	GM284		12	98.02	253	5	0	1	253	2815663	2815411	2e-129	462
GM287	scaffold_235\	GM287		19	97.72	527	6	3	1	526	681798	681277	0	940
GM294	scaffold_270\	GM294		10	98.03	254	1	1	1	250	89631	89378	2e-129	462
GM299	scaffold_248\	GM299		13	98.61	216	3	0	206	421	726843	727058	6e-112	404
GM304	scaffold_164\	GM304		16	98.87	265	3	0	1	265	1321971	1322235	3e-141	502
GM307	scaffold_10\	GM307		15	92.86	210	3	2	123	320	2163725	2163934	2e-81	303
GM314	scaffold222-2(A8)	GM314		1	98.77	162	2	0	1	162	157879	158040	3e-82	305
GM323	scaffold_35\	GM323		17	96.24	372	2	2	1	372	3705290	3705649	4e-180	630
GM333	scaffold_100\	GM333		11	95.45	462	11	1	1	452	2375531	2375070	0	769
GM339	scaffold_14\	GM339		14	97.44	117	3	0	209	325	1187071	1186955	8e-53	208
GM342	scaffold_93\	GM342		17	98.57	421	1	2	3	422	1292089	1292505	0	777
GM343	scaffold_24\	GM343		9	94.74	209	3	1	5	205	3187025	3187233	2e-91	335
GM348	scaffold_119\	GM348		1	99.64	278	1	0	1	278	1399525	1399248	2e-154	545
GM363	scaffold_449\	GM363		20	99.56	226	1	0	221	446	205932	206157	1e-122	440
GM365	scaffold_52\	GM365		7	96.12	361	2	2	14	374	2968695	2968347	2e-173	609
GM366	scaffold_14\	GM366		14	98.43	383	4	1	1	383	5000642	5000262	0	706
GM369	scaffold_31\	GM369		12	97.93	193	4	0	148	340	698670	698478	4e-96	351
GM371	scaffold_44\	GM371		19	97.68	388	1	2	1	380	2198130	2197743	0	694
GM378	scaffold_129\	GM378		23	96.93	489	6	4	1	488	2194752	2194272	0	829
GM385	scaffold_89\	GM385		3	96.8	438	3	2	1	438	31116	31542	0	759
GM386	scaffold_6\	GM386		7	96.07	509	6	6	1	497	3770356	3769850	0	821
GM390	scaffold_213\	GM390		6	99.58	236	1	0	1	236	218752	218987	1e-128	460
GM399	scaffold_92\	GM399		11	97.86	280	4	2	221	500	2080399	2080676	2e-139	496
GM401	scaffold_135\	GM401		11	98.48	461	5	1	1	459	1067784	1068244	0	852
GM403	scaffold_21\	GM403		4	99.55	220	1	0	82	301	655247	655028	2e-119	428
GM407	scaffold_179\	GM407		12	99.73	367	0	1	90	456	342382	342017	0	712
GM419	scaffold_49\	GM419		15	95.6	182	2	2	117	298	3551582	3551407	1e-77	289
GM420	scaffold_36\	GM420		2	94.12	204	1	2	71	274	1469202	1469010	3e-84	311
GM431	scaffold_9\	GM431		7	95.82	287	0	2	1	287	148086	148360	5e-134	478
GM440	scaffold_211\	GM440		6	97.88	425	2	2	84	508	828278	828695	0	765
GM504	scaffold_43\	GM504		12	100	227	0	0	1	227	63789	64015	5e-126	450
GM506	scaffold_21\	GM506		4	94.58	295	8	2	44	330	1229661	1229367	2e-129	462
GM509	scaffold_18\	GM509		4	98.53	408	2	1	1	404	3602257	3601850	0	761
GM513	scaffold_6\	GM513		7	95.26	232	5	2	1	232	2276590	2276365	1e-100	367
GM515	scaffold_26\	GM515		22	99.71	339	1	0	2	340	4916388	4916050	0	664
GM516	scaffold_234\	GM516		2	93.37	196	5	1	45	232	220368	220173	5e-78	291
GM516	scaffold_1229\	GM516		2	93.72	191	2	3	1	183	7453	7265	1e-72	274
GM517	scaffold_26	GM517		22									3e-43
GM524	scaffold_51\	GM524		10	96.46	198	7	0	112	309	875614	875417	1e-91	337
GM526	scaffold_89\	GM526		3	99.41	340	1	1	156	495	149482	149820	0	650
GM536	scaffold_108\	GM536		16	96.79	467	9	5	1	466	905718	906179	0	773
GM538	scaffold_121\	GM538		22	100	200	0	0	7	206	1330706	1330507	8e-110	396
GM542	scaffold_32\	GM542		2	97.45	432	4	6	2	430	3292190	3292617	0	724
GM552	scaffold_4\	GM552		20	100	255	0	0	91	345	5128201	5127947	3e-142	505
GM559	scaffold_3\	GM559		8	97.95	195	2	1	1	193	5114680	5114874	2e-95	349
GM565	scaffold_30\	GM565		7	99.79	483	1	0	1	483	589257	588775	0	952
GM566	scaffold_5\	GM566		9	99.36	311	1	1	167	477	2006711	2006402	5e-169	595
GM581	scaffold_108\	GM581		16	95.65	322	0	2	1	322	919286	919593	1e-151	535
GM592	scaffold_67\	GM592		8	100	316	0	0	1	316	833335	833650	7e-179	626
GM609	scaffold_214\	GM609		16	100	221	0	0	1	221	757376	757596	2e-122	438
GM627	scaffold_42\	GM627		20	99.62	263	1	0	189	451	2713318	2713056	2e-145	515
GM629	scaffold_169\	GM629		12	100	343	0	0	131	473	855515	855857	0	680
GM633	scaffold_389\	GM633		1	95.31	192	1	1	1	192	200956	201139	2e-85	315
GM634	scaffold_38\	GM634		19	99.49	196	1	0	93	288	1219271	1219076	5e-105	381
GM638	scaffold_71\	GM638		15	95.34	193	1	1	1	193	3224135	3224319	4e-86	317
GM655	scaffold_35\	GM655		17	99.37	159	1	0	1	159	3645197	3645355	4e-83	307
GM656	scaffold_109\	GM656		13	100	266	0	0	42	307	1441442	1441177	3e-149	527
GM666	scaffold_1\	GM666		18	98.76	404	1	1	1	404	4543953	4544352	0	759
GM671	scaffold_37\	GM671		16	96.94	327	0	1	1	317	1531285	1530959	1e-164	579
GM684	scaffold_251\	GM684		10	98.65	370	5	0	2	371	95487	95118	0	694
GR682705.1	scaffold_8\	Om434	GR682705.1 525	7	99.43	522	3	0	4	525	1971090	1970569	0	1011
GR683132.1	scaffold_11\	Om433	GR683132.1 578	23	97.96	588	2	1	1	578	2002753	2003340	0	1080
GR685369.1	scaffold_73\	Om430	GR685369.1 638	7	96.59	645	9	4	6	638	1064481	1065124	0	1090
GR685641.1	scaffold_19\	Om429	GR685641.1 561	7	98.39	560	4	2	3	561	3057081	3056526	0	1029
GR686411.1	scaffold_73\	Om414	GR686411.1 547	7	97.02	537	7	3	11	547	3401760	3402287	0	926
GR686645.1	scaffold_105\	Om413	GR686645.1 458	12	98.02	455	4	2	4	458	891164	891613	0	821
GR686758.1	scaffold_39\	Om412	GR686758.1 584	12	98.8	582	2	2	4	584	576246	575669	0	1088
GR687536.1	scaffold_12\	Om424	GR687536.1 343	13	97.54	325	2	1	19	343	4569085	4569403	1e-165	583
GR687886.1	scaffold_30\	Om411	GR687886.1 481	7	97.29	480	6	3	5	481	2484827	2484352	0	833
GR688011.1	scaffold_45\	Om409	GR688011.1 500	15	99.2	501	0	1	4	500	2131276	2130776	0	959
GR688416.1	scaffold_125\	Om407	GR688416.1 600	16	97.54	610	1	4	4	600	1253007	1253615	0	1078
GR688866.1	scaffold_11\	Om399	GR688866.1 544	16	95.41	523	15	5	30	544	7888098	7887577	0	815
GR688866.1	scaffold_3\	Om399	GR688866.1 544	16	90.22	542	34	5	9	544	9787009	9786481	0	642
GR688866.1	scaffold_68\	Om399	GR688866.1 544	16	93.87	522	25	3	30	544	1261102	1261623	0	765
GR688866.1	scaffold_135\	Om399	GR688866.1 544	16	91.84	515	38	4	6	517	1522446	1522959	0	656
GR688866.1	scaffold_351\	Om399	GR688866.1 544	16	95.38	476	16	2	75	544	1103	1578	0	761
GR688866.1	scaffold_5773\	Om399	GR688866.1 544	16	93.92	477	20	3	75	544	106	580	0	704
GR688866.1	scaffold_1051\	Om399	GR688866.1 544	16	93.92	477	20	3	75	544	10982	10508	0	704
GR689482.1	scaffold_1\	Om426	GR689482.1 561	18	97.88	566	3	3	4	561	7271089	7271653	0	1015
GR691476.1	scaffold_40\	Om432	GR691476.1 584	1	99.17	482	2	1	4	485	2495795	2496274	0	918
GR691841.1	scaffold_290\	Om423	GR691841.1 564	10	99.47	561	1	1	4	564	74855	74297	0	1082
GR692153.1	scaffold_153\	Om420	GR692153.1 648	11	99.69	645	2	0	4	648	1176461	1175817	0	1263
GR692221.1	scaffold_140\	Om418	GR692221.1 525	10	98.47	524	2	1	2	519	1692995	1693518	0	977
GR692310.1	scaffold_10\	Om416	GR692310.1 595	15	97.47	594	9	1	2	595	2305711	2306298	0	1061
GR692489.1	scaffold_92\	Om415	GR692489.1 358	11	100	214	0	0	5	218	2001810	2002023	4e-118	424
GR692701.1	scaffold_118\	Om405	GR692701.1 593	10	98.49	596	2	3	4	593	1679273	1678679	0	1094
GR693052.1	scaffold_43\	Om402	GR693052.1 536	12	99.62	533	0	1	4	536	4143822	4143292	0	1035
GR693774.1	scaffold_83\	Om398	GR693774.1 636	6	99.37	635	2	1	4	636	2123993	2124627	0	1221
GR693794.1	scaffold_54-2(A4)	Om397	GR693794.1 654	16	99.05	629	6	0	4	632	1524042	1524670	0	1199
GR694351.1	scaffold_17\	Om389	GR694351.1 557	1	99.64	555	0	2	3	557	4674201	4673649	0	1068
GR694421.1	scaffold_67\	Om388	GR694421.1 434	3	99.77	433	1	0	2	434	3057046	3057478	0	850
GR695143.1	scaffold_2\	Om32	GR695143.1 539	13	99.08	541	0	1	4	539	7323088	7323628	0	1033
GR695213.1	scaffold_72\	Om10	GR695213.1 539	20	99.26	539	2	1	3	539	2850763	2851301	0	1031
GR696412.1	scaffold_153\	Om394	GR696412.1 591	11	97.47	593	6	3	4	591	539531	540119	0	1045
GR697093.1	scaffold_39\	Om390	GR697093.1 632	12	97.67	473	1	1	4	466	2997067	2997539	0	860
GR698887.1	scaffold_53\	Om392	GR698887.1 551	22	98.72	548	1	2	4	551	2699947	2700488	0	1023
GR699257.1	scaffold_109\	Om391	GR699257.1 587	13	98.8	585	3	2	7	587	2145809	2146393	0	1092
GR700139.1	scaffold_116\	Omo34	GR700139.1 553	3	99.13	459	1	1	95	553	2162602	2162147	0	874
GR701160.1	scaffold_638\	Om396	GR701160.1 528	1	99.24	525	1	2	4	528	34402	34923	0	995
GR701233.1	scaffold_156\	Om395	GR701233.1 562	22	99.2	497	4	0	66	562	313293	313789	0	954
GR704204.1	scaffold_64\	Om5	GR704204.1 648	5	98.3	648	0	4	8	646	2583862	2584507	0	1179
		Om6	GR704204.1 648	5

## Sheet: Sheet1
Table S4 Location of mapped markers in whole genome sequences of Nile tilapia
Linkage group No.	Locus	No.of Locus	Scaffolds	Length of Scaffold(Kb)
1	OMO287 OMO293	2	scaffold_0	13793.6
1	OMO188 OMO043 OMO389 OMO086	4	scaffold_017	6523.8
1	GM148 OMO432 GM041 OMO112	4	scaffold_040	4656.8
1	OMO251	1	scaffold_094	2804.5
1	GM348	1	scaffold_119	2409.8
1	OMO061 OMO376 OMO165 GM314	4	scaffold_222	1152.4
1	OMO121	1	scaffold_287	774
1	GM633	1	scaffold_389	408.6
1	OMO396	1	scaffold_638	134.2
2	OMO248	1	scaffold_023	5731.9
2	OMO101 OMO317 OMO052 GM542 OMO383	5	scaffold_032	5006.5
2	OMO365 GM420 OMO381 OMO177 OMO283	5	scaffold_036	4724.1
2	OMO353 OMO289 OMO272	3	scaffold_041	4642.6
2	OMO160	1	scaffold_057	3887.1
2	OMO048 OMO194	2	scaffold_106	2641.9
2	GM223	1	scaffold_151	1955.1
2	OMO093 OMO195	2	scaffold_172	1628.5
2	OMO268 OMO309	2	scaffold_188	1482
2	GM516	1	scaffold_234	1081.6
3	OMO241	1	scaffold_056	3958.9
3	OMO388	1	scaffold_067	3689
3	GM385 GM526	2	scaffold_089	2853.8
3	OMO216 OMO034	2	scaffold_116	2451.1
3	OMO274	1	scaffold_218	1178.5
3	GM150	1	scaffold_336	538.8
3	OMO186	1	scaffold_364	465.2
3	GM139	1	scaffold_448	310.2
4	OMO226	1	scaffold_016	6527.4
4	OMO198 GM509	2	scaffold_018	6432.7
4	GM403 OMO299 GM506 OMO344	4	scaffold_021	5866.2
4	OMO175 OMO115 OMO183	3	scaffold_046	4464.7
4	OMO354 OMO326 OMO092	3	scaffold_084	2983.3
4	OMO075 OMO088	2	scaffold_124	2313.5
4	OMO161	1	scaffold_165	1751.8
4	OMO224	1	scaffold_224	1146.9
4	OMO172	1	scaffold_530	214.8
4	OMO104	1	scaffold_604	160.6
5	OMO207 GM017	2	scaffold_013	7570.1
5	GM006	1	scaffold_019	6123.9
5	OMO024 OMO192	2	scaffold_047	4442.8
5	OMO270 OMO005 OMO006	3	scaffold_064	3743.3
5	OMO155 OMO325	2	scaffold_107	2625
6	OMO064	1	scaffold_060	3812.8
6	GM182	1	scaffold_061	3784.4
6	OMO306 OMO200	2	scaffold_079	3039.5
6	OMO398	1	scaffold_083	2981.6
6	OMO374 OMO132 OMO132 OMO335 GM240 GM108	6	scaffold_112	2555.8
6	OMO356	1	scaffold_141	2065.7
6	GM440	1	scaffold_211	1223.7
6	OMO276 OMO040	2	scaffold_212	1217.5
6	GM390	1	scaffold_213	1206.9
6	OMO265	1	scaffold_226	1145.8
6	OMO059	1	scaffold_262	899.2
6	OMO303	1	scaffold_292	737.2
6	OMO067	1	scaffold_476	265.4
7	GM513 OMO103 GM386 OMO170 OMO045	5	scaffold_006	9555.9
7	OMO156 OMO291 OMO233 OMO363 OMO434 GM281 GM0075 OMO189 OMO316	9	scaffold_008	9478.6
7	GM431 OMO219 OMO157 GM227 OMO361	5	scaffold_009	9085.8
7	OMO429	1	scaffold_019	0
7	GM031 OMO79	2	scaffold_027	5443.7
7	GM565 OMO171 OMO411 OMO159	4	scaffold_030	5179.1
7	OMO204 OMO313 GM365	3	scaffold_052	3985.7
7	OMO430 OMO414	2	scaffold_073	3447.3
7	OMO065	1	scaffold_103	2668.7
7	OMO225	1	scaffold_126	2299.8
7	OMO193	1	scaffold_138	2107.1
7	GM208	1	scaffold_171	1639.6
7	OMO294	1	scaffold_177	1584.3
8	OMO238 GM559 OMO277 OMO050	4	scaffold_003	10460.4
8	OMO158 OMO089	2	scaffold_015	6860.1
8	GM592 OMO255	2	scaffold_067	0
8	GM209 GM104	2	scaffold_076	3127.3
8	OMO312	1	scaffold_146	2007.5
8	GM027	1	scaffold_471	275.3
9	GM102 GM566 OMO167 OMO342 GM253	5	scaffold_005	9826.5
9	GM032 GM343 GM171	3	scaffold_024	5710.9
9	OMO315	1	scaffold_116	0
9	GM184	1	scaffold_216	1194.9
9	GM109 OMO337	2	scaffold_228	1150.4
10	OMO377 OMO250	2	scaffold_050	4247.5
10	GM524 OMO320 OMO057 OMO298	4	scaffold_051	4099.2
10	OMO122	1	scaffold_081	3034.4
10	GM117 GM274	2	scaffold_090	2836.9
10	GM080 OMO222 GM280	3	scaffold_102	2686.5
10	OMO405	1	scaffold_118	2416.6
10	OMO348 OMO418	2	scaffold_140	2084.2
10	OMO300 OMO297	2	scaffold_223	1148.8
10	GM684	1	scaffold_251	940
10	OMO220 OMO041	2	scaffold_256	916.8
10	GM294	1	scaffold_270	851.7
10	GM135	1	scaffold_277	817.4
10	OMO423 OMO105	2	scaffold_290	767.3
11	OMO331 OMO261	2	scaffold_025	5684.3
11	OMO039	1	scaffold_087	2918.3
11	GM263	1	scaffold_091	2837.5
11	OMO205 OMO190 OMO415 GM399 OMO295	5	scaffold_092	2832.8
11	GM333	1	scaffold_100	2735
11	GM131 OMO380	2	scaffold_111	2559.1
11	GM401	1	scaffold_135	2147.6
11	OMO264	1	scaffold_142	2072.6
11	OMO394 OMO420	2	scaffold_153	1931.3
11	GM224	1	scaffold_208	1240.2
12	GM369	1	scaffold_031	5141
12	OMO178 OMO412 OMO230 OMO346 GM284 OMO390	6	scaffold_039	4662.7
12	GM504 GM235 OMO402	3	scaffold_043	4536.7
12	OMO054 GM018 OMO350	3	scaffold_066	3705.8
12	OMO308 OMO117	2	scaffold_097	2748.9
12	OMO055 OMO280 OMO413 OMO166	4	scaffold_105	2649.3
12	GM629 OMO285	2	scaffold_169	1718.1
12	OMO102	1	scaffold_174	1623.7
12	OMO114 GM407 OMO128	3	scaffold_179	1572.1
12	OMO321	1	scaffold_231	1114.7
13	OMO184 OMO032 OMO090 GM262	4	scaffold_002	11650.2
13	OMO232 OMO424 OMO116	3	scaffold_012	7849.7
13	GM656 OMO391	2	scaffold_109	2574.5
13	OMO026 OMO369	2	scaffold_114	2511.1
13	OMO259	1	scaffold_185	1516.2
13	GM299	1	scaffold_248	983.9
14	OMO127	1	scaffold_008	0
14	GM273 OMO182 GM339 OMO271 GM366	5	scaffold_014	7130.4
14	OMO373	1	scaffold_019	0
14	GM261	1	scaffold_070	3538.2
14	OMO269	1	scaffold_137	2148.6
14	OMO372 OMO094	2	scaffold_162	1810.3
14	GM103	1	scaffold_170	1646.7
14	OMO329	1	scaffold_205	1263.9
14	GM276 OMO231 OMO262	3	scaffold_253	919.6
14	GM085	1	scaffold_293	735.3
14	OMO068	1	scaffold_361	472.4
15	OMO245 OMO099 GM307 OMO416 OMO384 OMO379	6	scaffold_010	8470.4
15	OMO051 OMO109 OMO318 OMO409 OMO332 OMO174 OMO069	7	scaffold_045	4504.3
15	OMO249 GM419	2	scaffold_049	4256.9
15	OMO213 OMO018 GM638	3	scaffold_071	3493.2
15	OMO223	1	scaffold_118	0
15	OMO074	1	scaffold_126	0
15	GM210	1	scaffold_439	325.2
16	OMO322 OMO130 GM278 GM063	4	scaffold_022	5791.8
16	GM671	1	scaffold_037	4723.3
16	OMO378 OMO397 GM056	3	scaffold_054	3957.8
16	OMO399	1	scaffold_068	3686.8
16	GM138 OMO366	2	scaffold_077	3146.7
16	OMO355	1	scaffold_104	2662.5
16	GM536 GM581	2	scaffold_108	2588.2
16	OMO218 OMO407 OMO235	3	scaffold_125	2302.9
16	GM134 GM304	2	scaffold_164	1785.7
16	OMO023	1	scaffold_178	1580
16	GM609	1	scaffold_214	1201.3
16	GM221	1	scaffold_241	1001.4
16	OMO173	1	scaffold_330	553.3
17	GM167 OMO330 GM655 GM323	4	scaffold_035	4740
17	OMO382 GM342 GM188 OMO368	4	scaffold_093	2820.4
17	OMO037	1	scaffold_184	1538.8
18	GM666 OMO091 OMO357 OMO426 OMO131 OMO340	6	scaffold_001	12637.2
18	OMO236 OMO242	2	scaffold_055	3948.6
18	OMO327	1	scaffold_065	3714
18	OMO362 OMO179	2	scaffold_128	2288.8
18	OMO080 OMO234	2	scaffold_131	2179.6
18	OMO217 OMO215	2	scaffold_278	815.5
18	OMO341	1	scaffold_413	356.8
19	GM124 GM112 OMO100 OMO071	4	scaffold_020	5921
19	GM634 OMO085	2	scaffold_038	4700.9
19	GM371 OMO210	2	scaffold_044	4510.3
19	GM175	1	scaffold_059	3823
19	OMO281 OMO336 OMO021	3	scaffold_127	2293.9
19	OMO081 GM287	2	scaffold_235	1072.3
19	OMO310	1	scaffold_326	560.4
19	OMO197	1	scaffold_571	183.5
20	OMO019 GM122 OMO307 OMO129 OMO282 OMO072 GM552 OMO013 OMO302	9	scaffold_004	10074.3
20	OMO181 OMO253 OMO097	3	scaffold_033	4891.9
20	GM120 GM627 OMO360	3	scaffold_042	4581.4
20	OMO227	1	scaffold_063	3743.1
20	OMO010	1	scaffold_072	3458.7
20	OMO288	1	scaffold_229	1130.3
20	OMO347	1	scaffold_266	883.9
20	GM363	1	scaffold_449	310.6
21	GM517 GM515 OMO375 OMO311	4	scaffold_026	5528.8
21	OMO209 OMO247 OMO062 OMO304 OMO056 OMO070 GM021	7	scaffold_028	5438.6
21	OMO392	1	scaffold_053	3973.1
21	OMO370	1	scaffold_069	3624.9
21	OMO301 OMO228 OMO305	3	scaffold_117	2429.5
21	GM538	1	scaffold_121	2355.1
21	OMO395	1	scaffold_156	1876.1
21	OMO126 GM234	2	scaffold_237	1032.9
21	OMO087	1	scaffold_308	647.3
21	OMO162 OMO367	2	scaffold_469	273.5
22	OMO244 OMO038 OMO278	3	scaffold_007	9604
22	OMO433 OMO180 OMO107	3	scaffold_011	7987.2
22	OMO229	1	scaffold_048	4268.3
22	OMO106 GM212 GM047 GM283 OMO012	5	scaffold_101	2707
22	GM378	1	scaffold_129	2245.9
22	OMO049	1	scaffold_159	1846.2
22	GM163	1	scaffold_160	1818.6
Total		401	185	590173
