# Supplementary material for: A microsatellite-based linkage map of salt tolerant tilapia (Oreochromis mossambicus x Oreochromis spp.) and mapping of sex-determining loci
Source: BMC Genomics. 2013 Jan 28;14:58. doi: 10.1186/1471-2164-14-58 (PMC3565888; doi:10.1186/1471-2164-14-58)
Supplement: Additional file 7 Table S5 — Annotations of mapped microsatellites derived from ESTs in tilapia. [file 1471-2164-14-58-S7.xls]

## Sheet: Sheet1
Table S5 Annotations of mapped ESTs in tilapia
Locus	Sequences	Annotations	Matched sequences	Matched species	E values
OMO012	JX204844	QIL1 protein	AY091637.1	Mus musculus	1e-17
OMO018	JX204846	LSM4 homolog	NM_200696.1	Danio rerio	6e-55
OMO019	JX204847	ubiquitin-conjugating enzyme E2 variant 1	NM_001205110.1	Salmo salar	3e-86
OMO021	JX204848	vasa gene	AB649032.1	Oreochromis niloticus	1e-28
OMO023	JX204849	chemokine receptor 7b	BC154243.1	Danio rerio	1e-13
OMO024	JX204850	ubiquitin-conjugating enzyme E2	NM_001205110.1	Salmo salar	6e-62
OMO026	JX204851	multiple coagulation factor deficiency 2	NM_001006400.1	Gallus gallus	7e-51
OMO034	GR700139.1	uncharacterized protein C2orf65-like	XM_003452408.1	Oreochromis niloticus	2e-87
OMO037	JX204852	mitochondrial ribosomal protein S33	NM_001171863.1	Oncorhynchus mykiss	3e-47
OMO040	JX204855	polypeptide N-acetyl galactosaminyl transferase 7	NM_001020641.1	Danio rerio	2e-89
OMO041	JX204856	ASC gene	EF564193.1	Siniperca chuatsi	1e-23
OMO045	JX204858	SET protein	NM_001146407.1	Salmo salar	7e-09
OMO048	JX204859	Ubiquitin-conjugating enzyme	BT045193.1	Salmo salar	2e-11
OMO049	JX204860	epoxide hydrolase 2	BC165172.1	Danio rerio	1e-114
OMO050	JX204861	self-incompatibility locus region	AB263748.2	Ipomoea trifida	6e-05
OMO051	JX204862	Ras-related protein Rab-10	NM_001140321.1	Salmo salar	1e-130
OMO055	JX204865	ADP-ribosylation-like factor 6 interacting protein 4	NM_001020758.1	Danio rerio	1e-12
OMO056	JX204866	cytoplasmic linker associated protein 2	NM_207072.1	Danio rerio	1e-46
OMO057	JX204867	Leucyl-tRNA synthetase,, cytoplasmic	NM_001165343.1	Salmo salar	1e-178
OMO059	JX204868	ubiquitin-like protein 5	FR798949.1	Sus scrofa	3e-41
OMO068	JX204874	amyloid beta precursor-like protein 2	NM_001123012.1	Danio rerio	1e-14
OMO069	JX204875	lysosomal-associated transmembrane protein 4a	NM_001200740.1	Ictalurus punctatus	9e-21
OMO071	JX204877	myeloid ecotropic viral integration site 2a	NM_131896.1	Danio rerio	1e-35
OMO072	JX205091	immunoglobulin-like and fibronectin type III domain-containing protein 1-like	XM_003438790.1	Oreochromis niloticus	7e-23
OMO075	JX204879	aminoacyl tRNA synthetase complex-interacting multifunctional protein 2	GU588428.1	Ictalurus furcatus	1e-109
OMO085	JX204883	RNA binding motif protein 25	NM_001199684.1	Gallus gallus	1e-122
OMO086	JX204884	tight junction protein 1	XM_003198967.1	Danio rerio	5e-12
OMO090	JX204888	Hoxdb gene	EF594316.1	Astatotilapia burtoni	0
OMO093	JX204891	gamma-aminobutyric acid A receptor	NM_001024387.2	Danio rerio	2e-19
OMO097	JX204893	prepro somatostatin III mRNA, complete cds	JN104628.1	Siniperca chuatsi	2e-67
OMO100	JX204895	small ubiquitin-related modifier 4	NM_001172050.1	Oryzias latipes	4e-26
OMO107	JX204902	scleblind-like protein 2a-like	XM_003440868.1	Oreochromis niloticus	0
OMO109	JX204903	protein-L-isoaspartate(D-aspartate) O-methyltransferase-like	XM_003446249.1	Oreochromis niloticus	0
OMO114	JX204905	hypothetical protein LOC100697549	XM_003455480.1	Oreochromis niloticus	2e-111
OMO115	JX204906	phosphoribosyl pyrophosphate synthetase-associated protein 2	NM_001017337.3	Xenopus tropicalis	2e-53
OMO117	JX204908	septin 5a	NM_199988.1	Danio rerio	1e-74
OMO121	JX204909	BTB domain containing 1	NM_001011932.1	Rattus norvegicus	3e-52
OMO122	JX204910	orthodenticle homeobox homolog 5	EF033248.2	Scophthalmus maximus	4e-18
OMO128	JX204913	Glutathione S-transferase theta-1	BT049182.1	Salmo salar	3e-81
OMO129	JX204914	F-box only protein 6	BT080044.1	Esox lucius	2e-117
OMO132	JX204917	hypothetical protein LOC100691286	XM_003452172.1	Oreochromis niloticus	1e-119
OMO157	JX204920	vasa gene	AB649032.1	Oreochromis niloticus	3e-06
OMO161	JX204924	developmentally regulated GTP binding protein 2	XM_003454920.1	Oreochromis niloticus	1e-12
OMO162	JX204925	T-complex protein 1 subunit gamma	NM_001141774.1	Salmo salar	1e-98
OMO171	JX204930	RING finger protein 170	NM_001140806.2	Salmo salar	1e-125
OMO172	JX204931	seizure related 6 homolog-like 2	NM_001243332.1	Homo sapiens	6e-10
OMO173	JX204932	ORM1-like protein 1	BT082958.1	Anoplopoma fimbria	4e-34
OMO174	JX204933	Rhesus-associated glycoprotein	DQ523516.1	Gasterosteus aculeatus	3e-26
OMO175	JX204934	SINE	AB016552.1	Julidochromis transcriptus	3e-16
OMO177	JX204935	transmembrane protein 35	NM_001014313.2	Danio rerio	5e-64
OMO178	JX204936	hypothetical protein	AC182754.1	Gasterosteus aculeatus	2e-53
OMO180	JX204938	ADAMTS-1 protein	NM_001104716.1	Oryzias latipes	2e-43
OMO182	JX204940	hypothetical protein LOC100705040	XM_003441576.1	Oreochromis niloticus	0
OMO193	JX204948	vacuolar-type H+ transporting ATPase B2 subunit	AF099743.2	Anguilla anguilla	1e-65
OMO197	JX204951	absent in melanoma 1	NM_001624.2	Homo sapiens	2e-18
OMO198	JX204952	BRF1 homolog, subunit of RNA polymerase III transcription initiation factor IIIB	NG_029489.1	Homo sapiens	6e-05
OMO200	JX204953	N-acylsphingosine amidohydrolase 1b	NM_200577.1	Danio rerio	0
OMO205	JX204955	epsin 1	NM_001173696.1	Salmo salar	9e-29
OMO209	JX204957	sestrin 2	NM_001079975.2	Danio rerio	3e-74
OMO220	JX204965	epithelium-derived factor	DQ115405.1	Paralichthys olivaceus	1e-180
OMO222	JX204966	15-hydroxyprostaglandin dehydrogenase like	XM_003451415.1	Oreochromis niloticus	3e-73
OMO223	JX204967	forkhead box I2	NM_207426.2	Homo sapiens	4e-05
OMO226	JX204970	hsp90 co-chaperone Cdc37-like	XM_003442085.1	Oreochromis niloticus	1e-140
OMO231	JX204975	alpha-2-macroglobulin-like 1	NM_001135077.1	Xenopus laevis	3e-81
OMO234	JX204978	interleukin-5 receptor subunit alpha-like 1	XM_003453294.1	Oreochromis niloticus	5e-86
OMO235	JX204979	collagen type IV alpha1	NM_001177472.1	Oryzias latipes	3e-39
OMO236	JX204980	telomerase associated protein 1	NM_022591.1	Rattus norvegicus	4e-07
OMO238	JX204981	uncharacterized protein C17orf109 homolog	XM_003438662.1	Oreochromis niloticus	8e-39
OMO242	JX204983	vasa gene for ATP-dependent RNA helicase DDX4	AB649031.1	Oreochromis niloticus	4e-16
OMO244	JX204984	ectoderm-neural cortex protein1-like	XM_003439979.1	Oreochromis niloticus	3e-05
OMO245	JX204985	transcription factor C-MYB	NM_001104689.1	Oryzias latipes	2e-06
OMO247	JX204986	zinc finger, CCHC domain containing 17	BC068347.1	Danio rerio	4e-80
OMO253	JX204991	RER1 retention in endoplasmic reticulum 1	NM_001140220.1	Salmo salar	1e-108
OMO255	JX204992	HoxBb gene	DQ481666.1	Takifugu rubripes	9e-11
OMO261	JX204994	teashirt-like zinc finger protein	AF242292.1	Danio rerio	4e-18
OMO265	JX204997	G protein-coupled receptor	NM_001107828.1	Rattus norvegicus	1e-96
OMO268	JX204998	hypoxanthine phosphoribosyltransferase	AB360596.1	Solea senegalensis	2e-17
OMO271	JX205001	guanine monphosphate synthetase	NM_200587.2	Danio rerio	1e-141
OMO277	JX205005	tubby	U54643.1	Mus musculus	6e-25
OMO280	JX205007	smoothelin-like	DQ465377.1	Oreochromis mossambicus	1e-157
OMO283	JX205010	dystrophin-related protein 2	U43518.1	Gobius sp.	1e-05
OMO291	JX205015	stimulator of prostatic adenocarcinoma-specific T-cells-1	EF676083.1	Mus musculus	8e-31
OMO297	JX205019	protein phosphatase 1A,magnesium dependent	NM_001173808.1	Salmo salar	5e-23
OMO299	JX205021	HMG box domain containing 4	NM_001089277.1	Xenopus laevis	9e-84
OMO302	JX205024	SULT1 sulfotransferase isoform 2	AY181065.1	Danio rerio	4e-37
OMO303	JX205025	helicase with zinc finger	NM_213266.1	Danio rerio	2e-13
OMO305	JX205027	hypothetical LOC100699769	XR_134869.1	Oreochromis niloticus	1e-166
OMO306	JX205028	LIM and calponin homology domains 1a1	NM_001145577.1	Danio rerio	4e-26
OMO309	JX205031	family with sequence similarity 46, member D	NM_001163104.1	Mus musculus	1e-16
OMO310	JX205032	quaking	BC155317.1	Danio rerio	0.0007
OMO315	JX205036	aspartate-beta-hydroxylase	NM_023066.3	Mus musculus	3e-50
OMO318	JX205039	6.8 kDa mitochondrial proteolipid-like	BC162075.1	Danio rerio	4e-17
OMO320	JX205040	AF4/FMR2 family, member 4	NM_033565.2	Mus musculus	1e-119
OMO322	JX205042	transmembrane protein 50B-like	NM_001245717.1	Taeniopygia guttata	8e-88
OMO325	JX205043	transcribed RNA transcribed RNA containing repetitive sequence	HE603850.1	Solea senegalensis	2e-27
OMO326	JX205044	transposon Titof1_Tet	AJ620742.1	Tetraodon nigroviridis	2e-16
OMO327	JX205045	activin A receptor, type IIB	NM_001006870.1	Xenopus tropicalis	1e-104
OMO330	JX205047	ets variant gene 6 protein	AF340230.1	Takifugu rubripes	5e-39
OMO335	JX205050	PDS5, regulator of of cohesion maintenance, homolog A	NM_200992.2	Danio rerio	9e-27
OMO337	JX205052	MHC class IA antigen	AB270897.1	Oreochromis niloticus	1e-30
OMO340	JX205053	RNA-binding protein splice variant b	AY072916.1	Homo sapiens	9e-20
OMO341	JX205054	ring finger protein 2	BC164137.1	Danio rerio	2e-21
OMO346	JX205057	Transmembrane protein 127	BT045429.1	Salmo salar	5e-06
OMO350	JX205060	novel protein similar vertebrate breakpoint cluster region	NM_001123253.1	Danio rerio	1e-37
OMO353	JX205063	acyl-CoA synthetase long-chain family member 4a	BC164569.1	Danio rerio	2e-91
OMO356	JX205066	Ubiquinone biosynthesis protein COQ7 homolog	NM_001140900.1	Salmo salar	4e-22
OMO360	JX205068	heparan sulfate proteoglycan 2 domain V/endorepellin	EU379567.1	Danio rerio	3e-14
OMO362	JX205070	chromodomain helicase DNA binding protein 7	BC051264.1	Homo sapiens	0.0001
OMO363	JX205071	hypothetical protein LOC100710212	XM_003440174.1	Oreochromis niloticu	6e-64
OMO368	JX205075	synaptoporin-like protein	NM_001168193.1	Saccoglossus kowalevskii	1e-15
OMO370	JX205077	HoxAa gene cluster	DQ481663.1	Takifugu rubripes	1e-21
OMO373	JX205079	sna1 gene	AJ238206.1	Fugu rubripes	2e-17
OMO374	JX205080	collapsin response mediator protein 1	NM_001020725.1	Danio rerio	4e-49
OMO376	JX205082	uveal autoantigen with coiled-coil domains and ankyrin repeats	NM_174209.2	Bos taurus	2e-28
OMO382	JX205088	suppressor APC domain containing 1	NM_001082467.1	Bos taurus	1e-11
OMO384	JX205090	chromogranin A	AF139924.1	Rana ridibunda	3e-06
OMO390	GR697093.1	dedicator of cytokinesis 5	NM_001110012.1	Danio rerio	4e-15
OMO391	GR699257.1	potassium large conductance calcium-activated channel,subfamily M, alpha member 1	NM_001253378.1	Mus musculus	5e-27
OMO392	GR698887.1	growth hormone secretagogue receptor gene	EU910220.1	Oreochromis mossambicus	2e-09
OMO394	GR696412.1	paraoxonase 2	NM_001013082.1	Rattus norvegicus	1e-06
OMO396	GR701160.1	hypothetical protein LOC100712164	XM_003459213.1	Oreochromis niloticus	1e-55
OMO415	GR692489.1	POU domain, class 2, transcription factor 2	XM_003450664.1	Oreochromis niloticus	4e-06
OMO420	GR692153.1	hox gene cluster	AB232919.1	Oryzias latipes	4e-12
OMO424	GR687536.1	taspase, threonine aspartase 1	NM_001100953.1	Danio rerio	5e-09
OMO429	GR685641.1	SWS2A opsin	JF262088.1	Oreochromis niloticus	1e-107
