# Supplementary material for: A microsatellite-based linkage map of salt tolerant tilapia (Oreochromis mossambicus x Oreochromis spp.) and mapping of sex-determining loci
Source: BMC Genomics. 2013 Jan 28;14:58. doi: 10.1186/1471-2164-14-58 (PMC3565888; doi:10.1186/1471-2164-14-58)
Supplement: Additional file 8 Table S6 — Putative othologous loci between the genomes of tilapia and four model fish species. [file 1471-2164-14-58-S8.xls]

## Sheet: Sheet1
Table S6 Putative othologous loci between genomes of tilapia and four model fish species
Othologous locus	GenBank accession No.	Tilapia		Stickleback			Medaka			Tetraodon			Zebrafish
		Linkage group	Distance (cM)	Linkage group	Position(Mb)	E-value	Chromosome	Position(Mb)	E-value	Chromosome	Position(Mb)	E-value	Chromosome	Position(Mb)	E-value
GM633	BV005530.1	1	0	scaffold_27	0.4	4e-06
OMO251	JX204990	1	1				3	8.1	3e-14
OMO396	GR701160.1	1	2.3	11	1.9	1e-07	scaffold569	0.2	2e-33	5	8.8	2e-08
OMO376	JX205082	1	6.4	2	18.8	2e-18	3	10.9	3e-15	5	10.4	1e-18	7	35.1	2e-17
GM314	BV005403.1	1	7	13	6.2	4e-06
OMO061	JX204869	1	7.8	2	18.4	9e-53	3	11.6	9e-35	5	10.1	7e-80
OMO112	JX204904	1	8.2	2	6	5e-23				5	9.7	9e-11
OMO121	JX204909	1	9.3	2	5.9	8e-63				5	9.6	6e-57
OMO432	GR691476.1	1	11.4							Un_random	104	3e-15
GM148	BV005332.1	1	11.9	2	7.6	1e-14
OMO389	GR694351.1	1	15.2	2	10.2	6e-14
OMO086	JX204884	1	15.9	2	9.1	4e-51	3	17	9e-20	5	7.2	1e-21
OMO043	JX204857	1	19.4	2	11.2	5e-22	3	19.8	2e-19	5	5.6	2e-21
OMO287	JX205012	1	31.4							5	12.4	3e-09
OMO293	JX205016	1	46.7	2	4.9	5e-24	3	31.1	1e-47
OMO160	JX204923	2	0				10	6.3	2e-10	Un_random	106.6	1e-11
GM420	BV005447.1	2	9.3				ultracontig90	1	2e-08
OMO381	JX205087	2	10.6	4	6.6	2e-16	10	5.7	2e-15
OMO177	JX204935	2	12.7	4	6.4	3e-80	10	6	1e-86	1	9.3	5e-78	14	42.8	7e-77
OMO283	JX205010	2	12.7	4	6.3	3e-09	10	6.3	4e-31	1	9.2	2e-14	14	42.3	1e-12
OMO052	JX204863	2	14.8	4	10.2	5e-09
OMO317	JX205038	2	16.8	12	7.2	2e-07	10	27.1	2e-19
OMO093	JX204891	2	17.2	4	11.8	3e-96	10	13.5	7e-54	1	1.2	2e-69	14	23.3	5e-15
OMO101	JX204896	2	17.2				scaffold8130	0	4e-08
OMO195	JX204950	2	18							1	11.8	4e-11
OMO353	JX205063	2	24.9	4	15.1	6e-63	10	18.2	1e-59	1	3.7	3e-63	14	29.5	7e-60
OMO272	JX205002	2	28.4	4	13.3	3e-28
OMO309	JX205031	2	34.5	4	15.7	3e-91	10	23.9	1e-63	1	9.4	1e-67	14	9.5	2e-34
OMO268	JX204998	2	35.9	4	16	1e-12	10	23.4	2e-08	1_random	0.6	7e-15
OMO048	JX204859	2	36.7				scaffold6088	0	4e-38	1	9.9	3e-29
OMO194	JX204949	2	36.7				10	6.3	4e-21	1	17.2	2e-20	17	35.9	1e-22
GM526	BV005475.1	3	0.1	7	10	1e-18	18	27.4	5e-11
OMO034	GR700139.1	3	9.6	7	7.9	3e-11
OMO186	JX204943	3	39.7	9	5.9	1e-08	18	13.9	8e-07
GM150	BV005333.1	3	41										3	9.1	4e-19
GM139	BV005327.1	3	57.4				scaffold1107	0	4e-19
GM509	BV005465.1	4	0				8	1.1	1e-17
OMO226	JX204970	4	8				8	19.9	2e-08
OMO092	JX204890	4	15.2	11	8.5	2e-15
OMO326	JX205044	4	19.7	5	11.8	7e-10				3	7.8	5e-17
OMO354	JX205064	4	20.9	11	9.9	5e-18	8	11.3	2e-08
OMO075	JX204879	4	26.4	11	11.3	6e-138	8	13.2	3e-137	3	9.2	3e-127	3	61.5	5e-105
OMO172	JX204931	4	28	11	12.5	2e-88	8	14.9	4e-48	Un_random	7.8	8e-72	3	14.8	5e-28
OMO161	JX204924	4	32.5	1	8.4	3e-06
OMO344	JX205056	4	33.3	11	4.8	2e-25	8	19.1	1e-37	Un_random	6.3	2e-25
OMO299	JX205021	4	35	11	3.5	6e-68	8	20.9	2e-67	19	4.6	9e-68	3	27	6e-54
GM506	BV005463.1	4	36.8	11	3.5	4e-23	8	20.9	2e-19
OMO115	JX204906	4	39.3	11	2.4	4e-52				Un_random	5	3e-52	3	39.6	2e-50
OMO183	JX204941	4	40	11	2.2	6e-10							3	14.7	1e-12
OMO224	JX204968	4	41.7	11	0.5	9e-19	8	24.9	6e-16
OMO325	JX205043	5	0	17	5.5	6e-62	5	9	3e-72	Un_random	101.3	1e-27
OMO155	JX204918	5	0.4	17	5.5	8e-23				11	3.4	3e-13
OMO270	JX205000	5	19.6	scaffold_27	4.2	6e-16	ultracontig62	1.5	4e-22
OMO207	JX204956	5	26.4	scaffold_27	0.8	9e-09							24	3.5	5e-14
GM017	BV005269.1	5	28.3	1	12.9	9e-06
OMO024	JX204850	5	42.8	17	12.4	4e-61	5	18.5	2e-76				24	37	2e-59
OMO265	JX204997	6	0	9	19.9	5e-54	1	27.9	1e-48	18	10	2e-92	1	59.9	2e-39
OMO040	JX204855	6	2	9	4.1	1e-57	1	30.2	1e-50	Un_random	105.1	2e-63	1	38.6	4e-66
GM390	BV005377.1	6	3.2	12	7.2	5e-08	scaffold1488	0	8e-19
OMO059	JX204868	6	7.5	9	4.6	6e-14	2	24.3	2e-20
OMO200	JX204953	6	16.3	9	5.9	7e-83	1	23.8	5e-77	18	8.6	9e-91	1	15.4	1e-67
OMO306	JX205028	6	17	9	6.1	9e-20	1	23.4	4e-15	18	8.4	4e-21	1	17.8	1e-10
OMO374	JX205080	6	27.4	9	1.3	5e-38	scaffold1960	0	2e-54	18	0.7	3e-51	1	13.2	1e-42
GM240	BV005374.1	6	30.6	9	1.9	2e-06
OMO335	JX205050	6	31.2	9	1.7	2e-55	1	16.9	8e-51	18	0.3	1e-50	1	22.1	2e-16
OMO132	JX204917	6	31.5	9	1.6	2e-08	1	16.8	2e-13	18	10.6	2e-06
OMO064	JX204871	6	35.1	9	17.8	3e-70	1	12.3	3e-109	18	4.7	6e-69
OMO303	JX205025	6	41.6	9	12.9	1e-80	1	34	6e-42	18	1.6	3e-36
OMO398	GR693774.1	6	46.3	9	14.5	1e-10
OMO356	JX205066	6	50.9	9	15.7	2e-29	1	33.3	5e-18	18	5.5	5e-20	6	10.9	6e-14
GM182	BV005347.1	6	52.5	9	11.6	4e-19				18	6.1	8e-20
OMO204	JX204954	7	0	19	19.8	2e-12	6	21.3	3e-06
OMO313	JX205035	7	0	19	18.8	2e-09	2	24.3	6e-31
GM431	BV005450.1	7	3.6	19	13.3	3e-09				13	6.6	6e-21
GM227	BV005390.1	7	5.6	19	17.4	7e-30	6	20.5	7e-33
OMO219	JX204964	7	7.6							Un_random	24.1	7e-06
OMO361	JX205069	7	9.5	19	6.4	2e-21	6	11.6	7e-22	13	7.9	2e-27	18	18.7	5e-20
GM031	BV005572.1	7	13.7	19	7.2	1e-26	6	10.5	9e-27	13	11.5	1e-26	18	27.3	6e-21
OMO079	JX204880	7	15.3				scaffold3981	0	7e-12
OMO294	JX205017	7	23.3	19	8.3	2e-11	6	3.2	1e-16	13	13	5e-07
GM075	BV005297.1	7	24.1	scaffold_88	0.2	3e-08	12	14.9	2e-18
GM281	BV005393.1	7	24.1	12	7.2	1e-06
OMO291	JX205015	7	24.4	14	14.4	1e-28	12	26.9	3e-25	Un_random	40.8	1e-35	5	33.3	6e-29
OMO156	JX204919	7	25.1							13	12.3	9e-09
OMO193	JX204948	7	25.2	scaffold_76	0.5	3e-48	scaffold2690	0	7e-58	4	3.2	9e-58
OMO363	JX205071	7	25.3	14	13.4	5e-27	12	29.6	2e-62
OMO429	GR685641.1	7	30.7	17	10.6	1e-28
OMO171	JX204930	7	37.4	14	8.4	4e-107	12	16.4	3e-112	Un_random	59.5	6e-85	5	0.2	1e-70
OMO065	JX204872	7	50.1	14	3.7	9e-25	12	9.6	2e-35	4	6.7	4e-21
GM513	BV005467.1	7	58.7				12	9	1e-11
OMO103	JX204898	7	59.2				ultracontig72	1.6	9e-24	Un_random	100.1	3e-13
GM208	BV005359.1	7	60	12	7.2	9e-07	6	26	5e-15
GM386	BV005435.1	7	60.6				scaffold4122	0	3e-10
OMO045	JX204858	7	61.3	19	0.7	3e-09	6	2	8e-18
OMO255	JX204992	8	0	5	4.7	1e-12	19	17.6	6e-06	2	1.8	1e-12
GM592	BV005510.1	8	1.9	scaffold_112	0.3	5e-27	8	10.3	9e-26				12	47.6	6e-29
GM104	BV005309.1	8	2.4	5	12.2	3e-18	ultracontig222	0.5	4e-25	2	20.8	1e-09	12	50.3	1e-13
GM209	BV005360.1	8	2.6				scaffold1488	0	2e-09
OMO089	JX204887	8	15.5	5	2	2e-24	19	11.7	7e-07
OMO158	JX204921	8	17.8	5	2.2	2e-38	19	12.3	2e-10
OMO050	JX204861	8	35.4	5	10.8	1e-33	19	8.3	9e-28
OMO277	JX205005	8	35.9	5	10.8	1e-64	19	8.3	2e-39	2	7	6e-63	12	22	2e-28
GM559	BV005495.1	8	44.4	5	5.9	6e-07
OMO238	JX204981	8	49.6	5	6.2	5e-07	ultracontig221	0.4	1e-08	2	4.2	3e-13
GM027	BV005276.1	8	54.5										Zv9_NA534	0	3e-13
OMO312	JX205034	8	54.7	scaffold_48	1.4	3e-18				2	12.6	3e-13
GM184	BV005348.1	9	0	21	2.6	3e-06	20	1	3e-08				Zv9_NA104	0	5e-13
GM171	BV005343.1	9	10.8	2	11.4	6e-06	scaffold3981	0	5e-12
GM343	BV005414.1	9	15.1				20	2.7	3e-13
GM032	BV005279.1	9	16.1				scaffold1483	0	7e-06
GM566	BV005502.1	9	26.7	12	7.2	2e-07							7	18.4	6e-20
GM102	BV005307.1	9	26.8	21	9.2	3e-22	20	0.5	2e-14
OMO167	JX204928	9	28.2	21	9.4	2e-07							Zv9_scaffold3457	0.1	7e-23
OMO342	JX205055	9	34.8	21	10	3e-23
GM253	BV005378.1	9	40	scaffold_443	0	2e-06
OMO315	JX205036	9	48				20	1.2	5e-54	Un_random	11.1	3e-53	7	59.4	7e-47
OMO337	JX205052	9	51.9				scaffold1224	0	3e-10
OMO041	JX204856	10	0	20	13.5	2e-23	16	29.2	4e-22	Un_random	69.7	3e-31	2	13.3	9e-18
OMO405	GR692701.1	10	0	5	1.8	3e-06
OMO220	JX204965	10	1	scaffold_132	0.2	2e-168	14	24.5	2e-143	7	10.5	6e-140	21	39	2e-105
OMO348	JX205059	10	6.6	7	24.3	2e-26	14	29.1	3e-25	Un_random	27.5	6e-07	Zv9_scaffold3545	0	3e-14
GM280	BV005392.1	10	8.7	7	27.1	2e-15	14	28.6	7e-16	7	3.2	5e-16
OMO222	JX204966	10	9.8	scaffold_273	0	1e-09	14	2	4e-09	7	8.5	8e-10
OMO320	JX205040	10	16.8	7	23.4	3e-81	14	5.6	2e-64	7	9.7	1e-88	21	41.6	7e-70
GM524	BV005474.1	10	17.4	12	7.2	3e-06	ultracontig66	0.6	3e-26
OMO298	JX205020	10	18.8	7	18.4	5e-15	14	7.6	1e-06	7	10.1	8e-05
OMO057	JX204867	10	20.4	7	23	2e-145	14	7.2	1e-135	7	10	8e-139	21	39.7	3e-124
OMO105	JX204900	10	27.4	7	20	1e-12				7	3.2	4e-19
OMO377	JX205083	10	35.1										Zv9_scaffold3548	0.1	1e-07
OMO297	JX205019	10	41.4	7	17.3	2e-25	14	17	1e-35	7	6.2	7e-20	21	20.2	1e-20
OMO300	JX205022	10	46.3							7	5.8	1e-15	Zv9_NA86	0	6e-17
OMO122	JX204910	10	48.9	7	12.8	2e-17				7	1.2	8e-15
GM117	BV005316.1	10	50	7	16.5	1e-21	14	18.4	1e-30	7	7	2e-32
GM135	BV005325.1	10	50.7	7	14.1	2e-14
OMO331	JX205048	11	5.8	20	7.8	2e-17	16	27.1	2e-06
OMO380	JX205086	11	6	20	8.2	6e-33	scaffold1001	0	2e-58	8	5.7	2e-16
OMO261	JX204994	11	16.6	20	4.6	2e-115	ultracontig182	2.5	1e-94	8	2.9	8e-75	19	21.9	3e-22
GM401	BV005440.1	11	20.5	20	3.2	9e-38	16	0.8	6e-27	8	1.6	3e-32
OMO394	GR696412.1	11	23.7	20	9.2	4e-15	16	12.4	2e-12	8	6.4	2e-13
OMO420	GR692153.1	11	25.6	20	9.7	2e-15	16	13.1	3e-19
OMO205	JX204955	11	35.4	20	12.1	2e-27	16	16.8	2e-16	17	11.8	2e-11
GM399	BV005439.1	11	39.4	20	11.2	1e-17	16	18	3e-15
OMO415	GR692489.1	11	39.8				16	17.9	6e-17	8	9.6	1e-11
GM263	BV005383.1	11	42.8	12	7.2	1e-06							19	0.1	2e-19
GM224	BV005368.1	11	44.7	12	7.2	5e-09
OMO039	JX204854	11	48.3				16	27.2	4e-09
GM369	BV005427.1	12	0				ultracontig26	0.4	4e-12
GM407	BV005443.1	12	1.5	scaffold_150	0.1	1e-10	9	31.2	2e-16	12	12.4	2e-16
OMO114	JX204905	12	1.5	scaffold_150	0.1	2e-17				12	12.3	2e-17	8	47	5e-16
OMO128	JX204913	12	2	13	19.6	9e-13				12	12.5	2e-62	5	11	2e-44
OMO102	JX204897	12	4.6				scaffold4917	0	1e-07	12	5.4	3e-10
OMO308	JX205030	12	7.4				scaffold1253	0	3e-10
OMO117	JX204908	12	8.9	13	3.9	3e-53				12	5.9	1e-44	8	4.8	3e-43
GM235	BV005372.1	12	10.7	13	5.5	7e-13
OMO413	GR686645.1	12	18	13	8.6	4e-33	9	12	1e-21	12	6.7	8e-12
OMO055	JX204865	12	20.6	13	8.3	1e-28	9	11.6	8e-29	12	6.9	1e-27	6	2.5	1e-20
OMO166	JX204927	12	21.9				ultracontig256	0	3e-06
OMO178	JX204936	12	30.8	13	12.4	1e-28
OMO412	GR686758.1	12	32.6	13	12.8	1e-08
OMO390	GR697093.1	12	38.6	13	14.6	9e-31	9	20.7	3e-29	12	11.9	6e-23	8	7.3	3e-16
OMO054	JX204864	12	46.6	13	16	3e-15
GM018	BV005270.1	12	46.8	13	16.1	4e-07
OMO350	JX205060	12	47.2	13	16.4	1e-49	9	25.3	2e-45	12	11.5	1e-57	8	31.4	6e-33
OMO285	JX205011	12	49.2	13	0.7	5e-14
OMO026	JX204851	13	0	6	0.9	4e-55	15	5.8	1e-53	Un_random	95.2	7e-53
OMO369	JX205076	13	0	6	0.9	6e-24	15	5.8	3e-20	Un_random	95.2	4e-33
OMO116	JX204907	13	4.7							17	1	2e-28
OMO424	GR687536.1	13	15	6	5.4	3e-29	15	27	2e-13	17	2.5	9e-14
OMO232	JX204976	13	26.3							17	2.7	2e-14
GM656	BV005543.1	13	34.3	6	9.6	4e-11
OMO391	GR699257.1	13	36.3	6	10.2	5e-72	15	20.5	6e-42	17	6.3	9e-63
GM299	BV005400.1	13	44.8	8	5.1	5e-09	17	12.6	3e-31
OMO090	JX204888	13	46.9				2	24.3	3e-23
OMO184	JX204942	13	49.9				15	15.1	1e-15	17	11	1e-07
GM261	BV005381.1	14	0	21	4.8	4e-07				Un_random	26.7	1e-21
OMO068	JX204874	14	9.3	1	16.9	3e-44	13	4.2	9e-18	16	5.1	9e-17
OMO094	JX204892	14	30.7	1	9.9	6e-98	13	13.3	3e-75	16	1.9	5e-83
OMO372	JX205078	14	31.9	1	9.7	3e-26	13	13.5	1e-10	16	1.7	1e-30
OMO373	JX205079	14	31.9	17	10.5	5e-57	5	26.9	4e-37	11	10	2e-25
GM273	BV005387.1	14	40.4	17	0.9	8e-07	13	2.3	2e-14
GM339	BV005412.1	14	41.1	12	7.2	2e-10
OMO182	JX204940	14	42.6	1	7	1e-42	13	17.4	2e-35	10	10	7e-39	18	48.1	1e-34
GM366	BV005424.1	14	45.3	1	4.6	2e-11
OMO271	JX205001	14	52.1	1	4.5	4e-97	13	24.4	7e-98	Un_random	58.5	1e-99	18	32.4	3e-98
GM085	BV005301.1	14	61.6	10	8	6e-06					0
OMO231	JX204975	14	61.8	1	1	4e-94	2	16.7	1e-105	16	8.1	2e-132	15	19.9	7e-29
OMO379	JX205085	15	0	18	14.2	3e-09
GM307	BV005402.1	15	4.6				scaffold3441	0	1e-12
OMO069	JX204875	15	4.7	18	9.4	3e-29	24	6.1	6e-33	14	4.3	1e-32	20	43.8	4e-29
OMO174	JX204933	15	5.5	18	9.5	1e-21	24	5.9	9e-11	14	4.3	4e-17	20	13.9	5e-10
OMO332	JX205049	15	8	18	15.8	7e-38	24	5.4	3e-41	14	2.5	2e-33	20	51.5	2e-22
OMO099	JX204894	15	9							1_random	0.3	3e-08
OMO384	JX205090	15	10.8	18	15.1	4e-08	24	22.9	2e-05	14	6.8	2e-16	20	27.1	5e-06
OMO245	JX204985	15	12.4	18	11.1	3e-17	24	14.2	1e-06	Un_random	23.6	3e-08
OMO409	GR688011.1	15	12.9	18	7.2	9e-09	24	4.2	3e-11
OMO109	JX204903	15	18.5							14	2.1	3e-16
OMO318	JX205039	15	18.5	18	6.3	8e-21	24	19.7	1e-21				20	20.8	1e-11
OMO051	JX204862	15	18.9	18	6	8e-128	24	18	1e-87	14	2.1	2e-108	20	47.7	2e-88
GM638	BV005535.1	15	23.3	8	9.3	7e-06
OMO249	JX204988	15	25.2				scaffold640	0	1e-07	21_random	1.5	5e-10
OMO018	JX204846	15	26.1	8	9.3	2e-63	4	14.7	1e-53	1	19.5	4e-54
OMO366	JX205073	16	0	16	17.8	7e-32
GM221	BV005582.1	16	4.6	17	7	6e-06	scaffold640	0	3e-15
GM609	BV005519.1	16	6.7	10	0.6	5e-06	ultracontig182	1.8	5e-12
GM134	BV005324.1	16	13.8							2	4.5	1e-09
GM304	BV005401.1	16	14.2	16	3.9	5e-10
OMO355	JX205065	16	16.8	16	2.9	1e-18	21	9.3	2e-38	2	10.2	6e-46
OMO235	JX204979	16	17.4	16	7.9	2e-40	21	28.3	2e-16	2	11.8	9e-30	9	8.7	2e-19
OMO023	JX204849	16	20	16	8.6	4e-10	21	26.8	2e-20	2	12.4	1e-22	6	15.7	2e-15
OMO397	GR693794.1	16	32.4				21	22.1	6e-16
OMO130	JX204915	16	48.3	16	15	3e-11
OMO173	JX204932	16	49.4				scaffold3981	0	5e-10
OMO322	JX205042	16	50.5	15	4.3	2e-28	22	16.8	7e-36	Un_random	74.3	7e-53	13	46.1	4e-30
GM278	BV005391.1	16	51.5	20	7.4	3e-07				2	19.9	2e-17
GM581	BV005506.1	16	55.6	16	0.7	2e-08
OMO037	JX204852	17	0	17	12.4	2e-44	23	3.6	6e-18	Un_random	8.2	5e-27	4	11.2	9e-50
GM342	BV005413.1	17	2.2	4	19.1	6e-14	23	0.5	2e-13
GM188	BV005349.1	17	3.2				23	12	2e-15
OMO382	JX205088	17	3.2	4	19.8	6e-48	23	6	8e-49	19	5.2	6e-26	4	60.4	4e-07
OMO368	JX205075	17	3.8	4	18.4	3e-29	23	12.4	3e-40	19	4.2	2e-29	4	3.3	3e-26
GM167	BV005340.1	17	5.3	4	21.5	5e-32	23	0.8	3e-31	19	6.3	1e-28
GM323	BV005408.1	17	5.3	scaffold_397	0	7e-06
OMO330	JX205047	17	5.3	4	21.8	3e-39	23	1.4	5e-34	19	6.4	7e-50	23	5.1	1e-18
GM655	BV005542.1	17	9.3	12	7.2	4e-07
OMO341	JX205054	18	0	3	5.2	6e-17	17	6.2	3e-15	Un_random	22.9	5e-19	2	22.8	3e-19
OMO179	JX204937	18	0.1				17	21.5	4e-13
OMO362	JX205070	18	0.2	3	6.1	8e-28							3	44	1e-25
OMO234	JX204978	18	3.3	3	0.3	7e-16				15	2.5	1e-14
OMO080	JX204881	18	5.7							Un_random	70.6	7e-20
OMO131	JX204916	18	13.1	3	7	2e-13				15_random	0.5	2e-10
OMO340	JX205053	18	13.3	3	7.3	2e-27	17	23.3	2e-18	15	4.9	2e-24	2	59.6	2e-18
OMO357	JX205067	18	21.5				17	26.2	1e-08
GM666	BV005396.1	18	23.5	5	7	6e-08				Un_random	75.6	4e-14
OMO236	JX204980	18	38.5	3	16	7e-40	17	3.4	7e-40	Un_random	33.8	9e-28
OMO327	JX205045	18	46.6	3	11.5	2e-99	ultracontig199	0.3	4e-101	15_random	2	2e-91	2	51.5	9e-66
OMO081	JX204882	19	0				22	2.7	7e-10
OMO197	JX204951	19	0.1	15	15.4	2e-25	22	20	9e-25	Un_random	78	6e-25	17	25.4	2e-28
OMO210	JX204958	19	1.2	15	4.2	5e-12				10	3.6	3e-17
GM634	BV005531.1	19	7.2	15	13	5e-06
OMO085	JX204883	19	12.9	15	12.3	6e-105	22	1.3	2e-98	10	12	2e-130	13	33.2	3e-67
GM112	BV005314.1	19	19.5	15	10	2e-06				Un_random	82.1	5e-13
OMO100	JX204895	19	26.6	15	8.6	4e-29	22	28.6	2e-22	10	8.7	8e-27
OMO071	JX204877	19	28.3	15	9.3	2e-134	22	6.8	2e-105	10	8.1	9e-80
OMO310	JX205032	19	28.4	15	7.7	1e-40	22	5.8	3e-25	10	7.6	4e-35
OMO281	JX205008	19	39.2				scaffold3178	0	6e-08
GM175	BV005344.1	19	50.1							Un_random	56.4	9e-16
GM363	BV005422.1	20	0	12	16.8	3e-22	ultracontig90	1.9	2e-28	9	10.4	2e-21	23	22	7e-30
OMO347	JX205058	20	0.2				7	4.9	9e-09
OMO010	GR695213.1	20	4.2				7	0.7	7e-21
OMO253	JX204991	20	11.8	12	8.1	4e-85	7	8.1	5e-68	9	1.4	6e-84	8	51.2	1e-59
OMO097	JX204893	20	14.4	12	9.1	4e-59	7	9.6	1e-61	9	2.2	4e-53	23	29	2e-17
OMO302	JX205024	20	21	12	1	1e-26	7	17.2	1e-33	9	6.6	1e-31	8	48.7	1e-34
OMO129	JX204914	20	30.4	12	16.5	3e-93				9	8.3	9e-104	23	17.1	1e-69
OMO072	JX205091	20	31.5	12	1.9	7e-77	7	20.5	4e-108	9	8	5e-96	6	2.5	2e-30
GM552	BV005491.1	20	32.2	12	7.2	6e-06
OMO019	JX204847	20	34.6	12	15.6	8e-70	7	22.3	5e-60				24	37	3e-59
GM120	BV005318.1	20	43.2	scaffold_114	0	3e-15	ultracontig89	0.4	3e-35
GM627	BV005524.1	20	44.4	12	10.9	6e-14							23	44.8	1e-21
OMO360	JX205068	20	48.4	12	14.4	4e-29	7	23.8	3e-27	9	10.2	2e-17	23	26.8	3e-24
OMO162	JX204925	21	0.3	10	15.4	8e-92	11	3.6	1e-74	Un_random	16.1	4e-106	16	32.7	6e-79
GM515	BV005469.1	21	1.5	10	13.7	1e-15
OMO375	JX205081	21	4.6							21	4.5	3e-28
OMO370	JX205077	21	6.6	10	9.7	3e-18	11	10.3	1e-17	Un_random	96.7	1e-22	19	20.2	1e-18
OMO311	JX205033	21	6.7							21	4.5	4e-12
OMO126	JX204911	21	8.1	10	9.5	6e-31				21_random	1.1	1e-22
OMO228	JX204972	21	12.9	10	7	6e-21
OMO056	JX204866	21	14	10	8.1	2e-58	11	21.7	3e-52	21	1.3	3e-63	19	44.4	2e-43
OMO062	JX204870	21	14							21	4.8	2e-09
OMO247	JX204986	21	14	10	8.1	3e-59	11	21.6	1e-78	21	1.2	9e-81	19	44.6	5e-43
OMO304	JX205026	21	14	10	8.1	2e-25				21	1.3	4e-05
OMO209	JX204957	21	14.9	10	8.2	4e-58	11	21.4	1e-67	21	1.1	8e-63	19	45.2	6e-61
OMO301	JX205023	21	22.3							21_random	2.9	2e-08
OMO087	JX204885	21	40.7				scaffold3981	0	2e-12
GM538	BV005485.1	21	43.3	12	7.2	7e-09
OMO395	GR701233.1	21	43.3				11	15.7	5e-21
OMO244	JX204984	22	0	8	13.1	3e-15
OMO038	JX204853	22	12										Zv9_NA807	0	6e-08
OMO012	JX204844	22	23.2	8	16.5	2e-35	4	8	7e-34	1	13.6	2e-31	22	19.9	2e-19
GM212	BV005363.1	22	27.3	20	17.8	1e-07
GM047	BV005287.1	22	28.1	8	15.9	2e-14
OMO049	JX204860	22	39.3	1	27.6	6e-64	2	17.9	3e-56	3	1.5	5e-13
GM378	BV005431.1	22	43.3	1	20	1e-16	2	19	2e-11	3	7.8	2e-09
OMO229	JX204973	22	44.5				ultracontig23	0.2	7e-08	Un_random	116	1e-08
OMO433	GR683132.1	22	51.3				scaffold1239	0	3e-09
OMO180	JX204938	22	52	1	25.2	3e-14	2	28.6	4e-31	4	1.3	1e-12
OMO107	JX204902	22	53.5	1	25.2	1e-21				3	6.1	3e-26
GM163	BV005338.1	22	63.7				4	33.1	1e-10
