# Supplementary material for: A microsatellite-based linkage map of salt tolerant tilapia (Oreochromis mossambicus x Oreochromis spp.) and mapping of sex-determining loci
Source: BMC Genomics. 2013 Jan 28;14:58. doi: 10.1186/1471-2164-14-58 (PMC3565888; doi:10.1186/1471-2164-14-58)
Supplement: Additional file 9 Table S7 — Syntenies between different fish species. [file 1471-2164-14-58-S9.xls]

## Sheet: Sheet1
	Table S7 Syntenies between different fish speices
	Tilapia	Medaka	Stickleback	Tetraodon	Zebrafish
	LG	Chromosome	LG	Chromosome	Chromosome
	1	3	2	5	?
	2	10	4	1	14
	3	18	7	?	?
	4	8	11	3	3
	5	5	17	?	24
	6	1	9	18	1
	7	6, 12	14, 19	4, 13	5, 18
	8	19	5	2	12
	9	20	21	?	7
	10	14	7	7	21
	11	16	20	8	19
	12	9	13	12	8
	13	15	6	17	?
	14	13	1	16	18
	15	24	19	1, 14	20
	16	21	16	2	?
	17	23	4	19	4
	18	17	3	15	2
	19	22	15	10	?
	20	7	12	9	8, 23
	21	11	10	21	19
	22	4, 2	1, 8	3	?
